# Supplementary material for: Uncovering Microbiome Adaptations in a Full-Scale Biogas Plant: Insights from MAG-Centric Metagenomics and Metaproteomics
Source: Microorganisms. 2023 Sep 27;11(10):2412. doi: 10.3390/microorganisms11102412 (PMC10608942; doi:10.3390/microorganisms11102412)
Supplement: Supplementary file 1 [file microorganisms-11-02412-s001.zip]

Archive with 4 entries (4 files):
- Table_S1_Process_and_chemical_analysis_parameters.xlsx
- Table_S2_Metagenomically_assembled_genome_overview.xlsx
- Table_S3_KEGG orthologies_and_modules_ten_differentially_abundant_MAGs.xlsx
- Table_S4_KEGG orthologies_and_modules_four_equally_abundant_MAGs.xlsx
