# Supplementary material for: Uncovering Microbiome Adaptations in a Full-Scale Biogas Plant: Insights from MAG-Centric Metagenomics and Metaproteomics
Source: Microorganisms. 2023 Sep 27;11(10):2412. doi: 10.3390/microorganisms11102412 (PMC10608942; doi:10.3390/microorganisms11102412)
Supplement: Supplementary file 1 [file microorganisms-11-02412-s001.zip › Table_S1_Process_and_chemical_analysis_parameters.xlsx]

## Sheet: Process and chemical paramters 
Biogas digester	Maize silage [%]	Grass silage [%]	Cereals [%]	Solid manure (sheep, cattle) [%]	Chicken manure [%]	Potato peels [%]	Organic loading rate [kgVS m-3 d-1]	Hydraulic retention time [d]	Temperature [°C]	Total solids [% fresh matter]	Volatile solids [% TS]	PH [-]	Total Kjeldahl nitrogen [gL-1]	Total ammonium nitrogen [gL-1]	Ammonia [mgL-1]	Acetic acid [gL-1]	Propionic acid [gL-1]	i-Butyric acid [gL-1]	n-Butyric acid [gL-1]	i-Valeric acid [gL-1]	n-Valeric acid [gL-1]	Capronic acid [gL-1]	Volatile fatty acids (C2-C6) [gL-1]
Digester 1	33.9992	27.8548	6.986	25.3785	5.7815	0	4.53	71	44.5	15.604	74.261	8.005	6.9	3.7	65.1	0.487034	0.014423	0	0	0	0	0	0.501457
Digester 2	36.2048	29.4523	7.38629	21.9551	5.0016	0	4.32	75	50	14.155	74.653	8.29	6.9	4.3	157.5	0.93786	0.794397	0.122134	0.045179	0.096134	0	0	1.9957
Digester 3	0	20.5508	0	59.322	0	20.1271	0.41	475	56.3	5.351	65.959	8.081	4.2	2.8	95.8	1.02506	1.1538	0.098283	0	0.097016	0	0	2.37416
