# Supplementary material for: Uncovering Microbiome Adaptations in a Full-Scale Biogas Plant: Insights from MAG-Centric Metagenomics and Metaproteomics
Source: Microorganisms. 2023 Sep 27;11(10):2412. doi: 10.3390/microorganisms11102412 (PMC10608942; doi:10.3390/microorganisms11102412)
Supplement: Supplementary file 1 [file microorganisms-11-02412-s001.zip › Table_S2_Metagenomically_assembled_genome_overview.xlsx]

## Sheet: Sheet1
MAG_name	ENA_accession	length(Mbp)	completeness	contamination	domain	phylum	class	order	family	genus	species	1a_read_count_raw	1a_spectral_count_raw	1b_read_count_raw	1b_spectral_count_raw	1c_read_count_raw	1c_spectral_count_raw	2a_read_count_raw	2a_spectral_count_raw	2b_read_count_raw	2b_spectral_count_raw	2c_read_count_raw	2c_spectral_count_raw	3a_read_count_raw	3a_spectral_count_raw	3b_read_count_raw	3b_spectral_count_raw	3c_read_count_raw	3c_spectral_count_raw	1_relative_genomic_abundance	1_relative_proteomic_abundance	2_relative_genomic_abundance	2_relative_proteomic_abundance	3_relative_genomic_abundance	3_relative_proteomic_abundance
1	ERS15529965	0.916944	62.22	0	Bacteria	Bacteroidota	Bacteroidia	Bacteroidales	Dysgonomonadaceae	UBA4179	UBA4179 sp002381125	520240	505	335560	415	423263	422	179705	469	369966	371	320226	420	2573	12	2142	5	1338	0	0.0361854	0.00462798	0.0311114	0.00624784	0.000171076	7.11027e-05
10	N/A	0.658575	4.17	0	Bacteria	Firmicutes_G	UBA4882	UBA10575	UBA10575	Capillibacterium		323	0	200	0	243	0	593	0	1196	0	1044	0	12011	7	9558	1	6576	5	3.00283e-05	N/A	0.00014094	N/A	0.00113295	N/A
100	N/A	0.463659	23.9	0	Bacteria	Firmicutes	Bacilli	Lactobacillales	Lactobacillaceae	Limosilactobacillus	Limosilactobacillus panis	120	0	32	1	85	0	195	1	388	1	263	0	3107	1	2720	0	1736	0	1.43365e-05	N/A	6.46035e-05	N/A	0.000426467	N/A
101	N/A	3.20275	55.17	36.21	Bacteria	Actinobacteriota	Actinomycetia	Actinomycetales	Cellulomonadaceae	JAAYZM01		12825	0	13974	1	13111	0	3189	1	7347	1	7317	1	303	2	256	2	151	1	0.000320137	N/A	0.000177096	N/A	5.85369e-06	N/A
102	N/A	0.914135	87.72	16.33	Bacteria	Firmicutes	Bacilli	RFN20	CAG-826	JAAYSA01	JAAYSA01 sp012518455	19607	36	11470	23	17194	10	177	11	327	7	263	10	20	6	22	2	18	7	0.00138427	N/A	2.7616e-05	N/A	1.76248e-06	N/A
103	ERS15529983	1.83403	98.25	0.7	Bacteria	Firmicutes_A	Clostridia	Acetivibrionales	DSM-8532	DTU059	DTU059 sp012523705	250354	335	156397	280	201942	260	860	19	1627	0	904	1	24	0	15	1	20	1	0.00861079	0.00190926	6.84864e-05	8.18363e-06	8.12908e-07	7.11767e-06
104	ERS15529984	1.707944	93.1	3.92	Bacteria	Firmicutes_G	Limnochordia	DTU010	DTU010	UBA3910	UBA3910 sp002391465	255735	3491	151105	3296	227172	3093	129609	2086	254397	1277	222446	1756	1072	268	847	209	607	101	0.00966355	0.023718	0.0116026	0.0153014	3.89904e-05	0.00198629
105	N/A	3.127972	75.18	10.52	Bacteria	Bacteroidota	Bacteroidia	Bacteroidales	Salinivirgaceae	JAAYQU01	JAAYQU01 sp012519055	23452	12	15701	18	22268	14	522	2	1077	1	846	4	107	1	98	0	69	0	0.00049633	N/A	2.61211e-05	N/A	2.29444e-06	N/A
106	N/A	3.232047	84.84	22.24	Bacteria	Firmicutes_A	Clostridia	Caldicoprobacterales	UBA3941	JAAYGY01	JAAYGY01 sp012735575	4815	4	2974	4	3976	3	2674	2	4734	2	4098	4	23184	99	20783	68	12344	109	9.61477e-05	N/A	0.000113077	N/A	0.000445602	N/A
107	N/A	0.386376	15.79	0	Bacteria	None	None	None	None	None	None	2181	0	1479	0	1805	0	38	0	87	0	100	0	0	0	0	0	0	0	0.000365334	N/A	1.73833e-05	N/A	0	N/A
108	N/A	0.718949	49.28	0	Bacteria	Firmicutes	Bacilli	Lactobacillales	Lactobacillaceae	Lactobacillus	Lactobacillus delbrueckii	733	1	453	0	577	3	1710	1	3564	0	3170	1	55607	111	52991	71	30655	80	6.27625e-05	N/A	0.000382704	N/A	0.00485666	N/A
109	N/A	2.310477	91.27	3.88	Bacteria	Firmicutes_G	Limnochordia	DTU010	DTU010	UBA5420	UBA5420 sp012518325	20591	550	12629	506	18827	552	4469	213	8930	136	7962	202	200	88	209	39	143	77	0.00057517	0.00392083	0.000302756	0.00177952	6.62456e-06	0.000589974
11	N/A	0.749067	29.47	0	Bacteria	Actinobacteriota	Actinomycetia	Propionibacteriales	Nocardioidaceae	Aeromicrobium		13298	0	10116	0	12575	0	4548	0	10129	1	9471	0	11	0	9	0	2	0	0.00131283	N/A	0.00104392	N/A	8.79903e-07	N/A
110	N/A	0.649066	30.69	1.72	Bacteria	Firmicutes	Bacilli	Lactobacillales	Streptococcaceae	Streptococcus	Streptococcus equinus	156923	76	96998	52	95157	50	21314	11	45071	4	37627	8	479	2	488	1	286	1	0.0147768	N/A	0.00516436	N/A	5.01894e-05	N/A
111	N/A	4.471694	87.57	123.05	Bacteria	Firmicutes	Bacilli	Lactobacillales	Lactobacillaceae	Lactobacillus	Lactobacillus crispatus	618	5	361	5	466	5	1684	11	3810	4	3221	10	57941	110	54892	44	32187	61	8.1496e-06	N/A	6.41688e-05	N/A	0.000819867	N/A
112	N/A	0.824283	80.02	4.49	Bacteria	Firmicutes	Bacilli	RFN20	CAG-826	UBA1361	UBA1361 sp002306335	7855	61	4252	86	6928	49	742	9	1391	5	1149	7	3	2	8	0	4	3	0.000615021	0.000495992	0.000130279	7.03361e-05	5.52737e-07	1.83077e-05
113	N/A	3.838331	93.97	60.82	Bacteria	Firmicutes_A	Clostridia	Caldicoprobacterales	DTU083	DUOA01	DUOA01 sp012839095	29693	17	18483	14	23801	24	8322	8	16442	5	14857	9	4895	26	4367	19	2618	31	0.000484926	N/A	0.000339367	N/A	7.92222e-05	N/A
114	N/A	1.545895	87.46	1.03	Bacteria	Firmicutes_A	Clostridia	Oscillospirales	Oscillospiraceae	DUPK01	DUPK01 sp012838345	9585	2	6599	4	8151	5	1859	0	3638	0	3206	3	49	35	53	32	23	30	0.000412338	3.06401e-05	0.000184752	0	1.96903e-06	0.000293131
115	N/A	1.912485	98.13	0	Archaea	Methanobacteriota	Methanobacteria	Methanobacteriales	Methanobacteriaceae	Methanobacterium	Methanobacterium sp000499765	20586	34	12531	16	16188	17	18761	35	36363	24	31774	27	299	1	263	1	188	0	0.000661939	0.000118211	0.00148006	0.000272834	1.00709e-05	7.46451e-06
116	N/A	3.763078	85.64	49	Bacteria	Actinobacteriota	Actinomycetia	Mycobacteriales	Mycobacteriaceae	Corynebacterium		23951	25	16924	16	18965	27	14700	8	34635	1	28552	3	109	0	80	0	61	0	0.000410772	N/A	0.000675925	N/A	1.79937e-06	N/A
117	N/A	1.807887	83.34	3.19	Bacteria	Firmicutes_B	Syntrophomonadia	Syntrophomonadales	Syntrophothermaceae	JAAZLJ01		6602	70	4179	79	5651	86	5714	28	11195	42	9812	35	801	72	676	72	439	64	0.000235681	0.000635058	0.000483495	0.000337671	2.75231e-05	0.000632823
118	N/A	1.645613	82.94	1.05	Bacteria	Firmicutes_A	Clostridia	Acetivibrionales	DTU013	DTU013	DTU013 sp002386045	2405	23	1478	7	1828	17	18494	34	37084	40	34884	42	80763	57	67587	51	44356	74	8.88081e-05	0.00013986	0.00175909	0.000407159	0.00304875	0.000544067
119	ERS15529985	2.192652	97.99	1.9	Bacteria	Firmicutes_A	Clostridia	Lachnospirales	Defluviitaleaceae	JAAYML01	JAAYML01 sp012518815	385459	206	249022	191	294786	180	33966	64	67684	23	56405	39	361	1	340	1	195	2	0.0112298	0.00130584	0.00238308	0.000320008	1.02276e-05	9.02952e-06
12	N/A	2.333524	94.07	2.54	Bacteria	Firmicutes_G	UBA4882	UBA10575	UBA10575	DUOH01	DUOH01 sp012838955	43590	156	31625	139	42542	119	51109	115	109964	79	106007	93	315	6	269	6	183	10	0.00134006	0.000989927	0.00363799	0.000936839	8.44214e-06	5.64347e-05
120	N/A	5.568449	71.04	26.41	Bacteria	Actinobacteriota	Actinomycetia	Propionibacteriales	Propionibacteriaceae	Microlunatus		25301	6	23581	9	22935	10	6871	7	16137	7	14130	8	860	2	787	2	469	3	0.000322097	N/A	0.000223723	N/A	9.59402e-06	N/A
121	N/A	1.09944	69.88	0.62	Bacteria	Synergistota	Synergistia	Synergistales	Synergistaceae	Syner-03	Syner-03 sp012727545	5077	1	3212	1	4009	1	1546	2	3269	1	2997	0	422	0	349	0	225	1	0.000288875	9.58709e-06	0.000229544	1.59638e-05	2.33102e-05	0
122	N/A	0.358864	0	0	Bacteria	None	None	None	None	None	None	467	0	287	0	327	0	482	0	983	0	696	0	12259	0	11221	1	6583	0	7.90784e-05	N/A	0.000210233	N/A	0.00212208	N/A
123	N/A	2.057733	84.48	15.58	Bacteria	Firmicutes	Bacilli	Lactobacillales	Carnobacteriaceae	Atopostipes	Atopostipes pullistercoris	10743	0	7066	2	8156	0	5119	0	11212	1	8879	0	367	3	352	1	218	1	0.000336943	N/A	0.000389386	N/A	1.20671e-05	N/A
124	N/A	0.781217	10.11	1.72	Bacteria	Firmicutes_D	Dethiobacteria	Dethiobacterales				3567	0	1880	0	2402	1	977	1	2155	2	1685	0	555	2	481	0	287	0	0.00024045	N/A	0.000195753	N/A	4.41324e-05	N/A
125	N/A	2.52751	91.43	41	Bacteria	Firmicutes_B	Peptococcia	DRI-13	DTU073	DTU073	DTU073 sp001512665	15097	0	8822	3	13064	3	1457	0	2878	1	2200	6	7826	8	6809	7	3981	2	0.000385494	N/A	8.79065e-05	N/A	0.000192346	N/A
126	N/A	2.517473	68.3	8.23	Bacteria	Firmicutes	Bacilli	Acholeplasmatales	Acholeplasmataceae	DUQW01		21160	25	13203	17	17746	19	1023	3	1741	6	1443	4	204	1	145	0	109	1	0.000542464	0.00018982	5.33896e-05	4.70888e-05	4.9317e-06	1.02388e-05
127	N/A	1.787896	92.31	1.05	Bacteria	Firmicutes_A	Clostridia	Tissierellales	Tepidimicrobiaceae	Keratinibaculum		35154	132	20774	84	28234	95	10560	59	20434	45	16848	52	9103	14	8573	4	4851	19	0.00123496	0.000702238	0.000882336	0.000529774	0.000316285	0.000111092
128	N/A	1.977046	94.28	0.31	Bacteria	Firmicutes_D	Dethiobacteria	Dethiobacterales	Dethiobacteraceae	JAAYSO01	JAAYSO01 sp012521405	1811	4	1197	1	1425	3	9517	14	19564	14	18344	14	5037	4	4302	3	2807	14	5.91183e-05	2.17126e-05	0.000763948	0.000123082	0.000159355	3.10773e-05
129	N/A	1.865776	90.66	0	Bacteria	Cloacimonadota	Cloacimonadia	Cloacimonadales	Cloacimonadaceae	UBA3900	UBA3900 sp002391675	31498	408	19113	704	29661	629	418	82	942	37	698	31	81	0	53	0	61	1	0.00108954	0.00473418	3.50672e-05	0.000455276	2.69688e-06	0
13	N/A	0.354944	0	0	Bacteria	None	None	None	None	None	None	23123	32	15688	56	21440	57	83	1	22	0	69	0	2	0	2	0	6	0	0.00437032	N/A	1.73179e-05	N/A	4.12651e-07	N/A
130	N/A	0.241468	0	0	Bacteria	None	None	None	None	None	None	190403	2514	122140	2902	172913	2749	116946	2074	240479	1165	214458	1882	257543	1532	207632	1227	140620	1382	0.0508902	N/A	0.0768848	N/A	0.0662562	N/A
131	N/A	1.835543	81.6	12.7	Bacteria	Firmicutes_A	Clostridia	Peptostreptococcales				3456	37	2352	52	2983	43	3059	51	6481	47	5610	41	8624	60	7597	69	4505	49	0.000126701	N/A	0.000272272	N/A	0.000291864	N/A
132	N/A	2.140899	85.9	3.06	Bacteria	Bacteroidota	Bacteroidia	Bacteroidales	Dysgonomonadaceae	Proteiniphilum	Proteiniphilum sp012837345	14936	43	10269	42	13492	48	3272	23	6785	23	6224	19	2	3	2	3	2	4	0.000474283	0.000327564	0.000244668	0.000221933	6.84142e-08	3.09011e-05
133	N/A	2.064936	92.45	0.67	Bacteria	Firmicutes_A	Clostridia	Oscillospirales	CAG-272	DTU078	DTU078 sp002385415	3365	7	2237	14	2952	10	2083	4	4490	4	4155	9	16122	13	14356	20	9096	25	0.000107119	7.38078e-05	0.000167866	4.82661e-05	0.00050174	0.000189105
134	N/A	1.482372	88.33	0.63	Bacteria	Firmicutes	Bacilli	Lactobacillales	Lactobacillaceae	Limosilactobacillus	Limosilactobacillus mucosae	3668	1	2431	1	2800	4	1532	2	3097	1	2809	1	27705	41	24805	9	15355	12	0.000159695	7.58458e-06	0.000161766	1.26293e-05	0.00117985	9.50043e-05
135	N/A	2.149681	85.2	2.4	Bacteria	Firmicutes_G	Limnochordia	DTU010	DTU012	DTU012	DTU012 sp012837335	49760	535	29066	499	45226	549	21172	247	42344	171	36170	207	12088	49	9673	34	6625	36	0.00149392	0.00408561	0.00152069	0.00223896	0.000349315	0.00035309
136	N/A	1.03721	72.29	9.37	Bacteria	Firmicutes	Bacilli	Erysipelotrichales	Erysipelotrichaceae	DUUI01		6368	0	3659	0	5111	0	949	0	2025	0	1712	0	5	0	3	0	4	0	0.000385356	0	0.000147042	0	2.99461e-07	0
137	N/A	6.432806	100	195.5	Bacteria	None	None	None	None	None	None	4355	9	2593	10	3738	8	9212	31	16057	44	14934	42	72869	289	67496	266	39764	305	4.36926e-05	N/A	0.000206815	N/A	0.000704084	N/A
138	N/A	0.667327	39.21	0.8	Bacteria	Actinobacteriota	Actinomycetia	Actinomycetales	Bifidobacteriaceae	Bifidobacterium	Bifidobacterium thermophilum	2859	0	2278	0	2604	0	624	0	1263	0	1252	0	220	0	175	0	118	0	0.000305158	N/A	0.000146363	N/A	2.01409e-05	N/A
139	N/A	0.923634	36.21	0	Bacteria	Firmicutes_A	Clostridia	Clostridiales	Clostridiaceae	JG1575		4245	1	2644	0	3272	1	854	1	1957	1	1565	0	6	0	8	0	4	1	0.000283053	N/A	0.000150945	N/A	4.93282e-07	N/A
14	N/A	2.453136	97.32	3.24	Bacteria	Firmicutes_A	Clostridia	Lachnospirales	Defluviitaleaceae	JAAYML01	JAAYML01 sp012521395	1041	9	647	3	762	2	682	8	1299	12	1139	2	53493	20	49136	11	28478	19	2.60789e-05	2.06518e-05	4.13626e-05	6.81358e-05	0.0013546	0.000136528
140	N/A	2.992413	95.5	0.59	Bacteria	Firmicutes_A	Clostridia	Lachnospirales	Lachnospiraceae	14-2	14-2 sp012519695	59603	17	39650	13	6097	8	12	2	39	2	18	2	0	5	0	3	2	5	0.00128548	9.11968e-05	6.27689e-07	1.73586e-05	0	3.66131e-05
141	N/A	2.315964	92.5	0.36	Bacteria	Actinobacteriota	Actinomycetia	Actinomycetales	Actinomycetaceae	JAAZBW01		19560	11	18741	11	18562	5	4441	1	9882	0	8915	1	129	2	126	1	67	5	0.000626781	7.73738e-05	0.000329409	8.69234e-06	3.46015e-06	1.58377e-05
142	N/A	2.717229	93.46	6.56	Bacteria	Firmicutes	Bacilli	Lactobacillales	Lactobacillaceae	Ligilactobacillus	Ligilactobacillus salivarius	675	0	344	1	557	4	1458	2	3062	1	2489	0	39049	25	38243	18	21501	11	1.60307e-05	7.16826e-06	8.39877e-05	1.19361e-05	0.000901296	0.000170409
143	ERS15529986	1.212284	64.15	5.37	Bacteria	Firmicutes_B	Moorellia	Thermacetogeniales	Thermacetogeniaceae	DTU068	DTU068 sp012840405	4004	7	2226	3	2877	3	3270	3	6606	4	5357	8	130466	124	113963	131	72175	176	0.000185592	3.19105e-05	0.000420685	6.95589e-05	0.00678137	0.00180685
144	ERS15529987	2.150882	91.18	0.98	Bacteria	Firmicutes_G	UBA4882	UBA10575	UBA10575	JAAYGG01	JAAYGG01 sp012727895	138725	791	92047	680	114446	743	384941	2022	763930	1643	731430	2358	374529	1003	290378	864	207602	1027	0.00416254	0.00556031	0.0280132	0.0201014	0.010817	0.00805758
145	ERS15529988	1.636096	82.29	1.98	Bacteria	Firmicutes_G	Limnochordia	DTU010	DTU012	DTU012	DTU012 sp012521805	28397	704	16493	736	24749	743	37507	1079	71602	717	62719	1124	6533	593	5113	297	3591	455	0.00112017	0.00599198	0.00341504	0.0108683	0.000248051	0.00386665
146	N/A	0.585271	30.41	1.72	Bacteria	Firmicutes_A	Clostridia	Peptostreptococcales	Anaerovoracaceae	JAAYHT01	JAAYHT01 sp012735285	2274	0	1319	0	1910	0	844	0	2108	0	1872	0	263	0	248	0	117	1	0.000250757	N/A	0.000278059	N/A	2.79148e-05	N/A
147	N/A	3.532462	98.09	1.33	Bacteria	Actinobacteriota	Actinomycetia	Streptosporangiales	Streptosporangiaceae	Thermobifida	Thermobifida fusca	65784	16	62818	16	60739	17	18106	17	43961	10	34666	12	25829	0	25552	0	13748	2	0.00134466	0.000109279	0.000874242	0.000113727	0.00045422	0
148	N/A	0.857799	43.57	0	Bacteria	Verrucomicrobiota	Kiritimatiellae	LD1-PB3	Lenti-01	JAAZFE01	JAAZFE01 sp012511885	4512	3	4250	0	4440	2	622	0	1311	0	1234	0	18	0	6	0	12	0	0.000404781	N/A	0.000117989	N/A	1.30354e-06	N/A
149	N/A	0.263672	38.45	0	Bacteria	Firmicutes	Bacilli	RF39	UBA660	JAAZBI01	JAAZBI01 sp012513875	1266	0	821	1	1075	0	208	0	512	3	396	0	6	0	5	0	2	1	0.000309877	N/A	0.000133794	N/A	1.38873e-06	N/A
15	ERS15529967	2.941351	99.02	1.5	Bacteria	Firmicutes_G	Limnochordia	DTU080	JAAYLA01	JAAYLA01	JAAYLA01 sp012522135	3014	68	2031	112	2936	101	4372	230	9408	221	8500	307	44586	956	33222	1041	25054	1214	6.82761e-05	0.000695998	0.00024693	0.00248977	0.000941647	0.00857366
150	N/A	1.664129	73.73	12.27	Bacteria	Firmicutes	Bacilli	Bacillales_D	Amphibacillaceae	Amphibacillus	Amphibacillus xylanus	8206	8	5158	14	6778	18	1778	10	3898	4	3198	3	24	4	31	2	12	1	0.000318247	N/A	0.000171197	N/A	8.95903e-07	N/A
151	N/A	2.432131	77.1	0.45	Bacteria	Actinobacteriota	Actinomycetia	Actinomycetales	Dermatophilaceae	F2B08	F2B08 sp012518475	54768	0	51762	1	51319	3	5696	1	12233	0	11939	1	43	1	57	0	32	4	0.00165011	8.68931e-06	0.000388301	1.04286e-05	1.49864e-06	9.50055e-06
152	N/A	1.891217	97.41	0	Bacteria	Firmicutes_A	Clostridia	Oscillospirales	Ruminococcaceae	JAAYSD01	JAAYSD01 sp012518465	46308	8	32038	11	7829	4	100	4	231	6	157	3	0	12	0	16	0	19	0.00158028	5.34354e-05	8.27643e-06	3.40364e-05	0	0.000136402
153	N/A	8.301633	96.55	148.59	Bacteria	Firmicutes_A	Clostridia	Peptostreptococcales	Anaerovoracaceae	DUPP01	DUPP01 sp012838265	75730	76	46305	88	59868	71	10732	60	20525	54	17982	72	3919	36	3575	30	2216	65	0.000563967	N/A	0.000192966	N/A	3.04047e-05	N/A
154	N/A	2.143585	95.71	0.84	Bacteria	Firmicutes_B	Syntrophomonadia	Syntrophomonadales	DTU052	DTU052	DTU052 sp001512495	98968	185	63143	179	84126	167	27721	67	55401	41	51689	53	7050	2	5988	3	3638	2	0.00297971	0.00125295	0.0020242	0.000477876	0.000204308	1.53065e-05
155	N/A	0.80214	57.45	0	Bacteria	Firmicutes_A	Clostridia	Oscillospirales	Oscillospiraceae	DUOX01	DUOX01 sp012838665	4618	0	2845	0	3684	0	689	0	1248	0	1127	0	33	0	25	0	14	0	0.000359163	0	0.000125164	0	2.28246e-06	0
156	N/A	0.969895	81.94	22.8	Bacteria	Firmicutes	Bacilli	ML615J-28	CAG-698	DUNF01	DUNF01 sp012838635	8335	8	4880	1	7689	0	110	0	211	1	145	0	2	2	0	0	4	1	0.000554627	N/A	1.6795e-05	N/A	1.28098e-07	N/A
157	N/A	1.860072	87.18	0.75	Bacteria	Proteobacteria	Gammaproteobacteria	Burkholderiales	Burkholderiaceae	Oligella	Oligella sp012518515	9606	10	5843	7	7460	8	3961	4	8151	5	6970	3	12	1	12	1	12	0	0.00031364	6.26156e-05	0.000333817	3.80304e-05	4.72459e-07	8.40207e-06
158	N/A	1.474422	96.78	0	Bacteria	Firmicutes	Bacilli	ML615J-28	CAG-698	DTU067	DTU067 sp001512995	20872	73	12922	50	18699	36	7001	24	14499	6	11871	21	1013	0	756	0	574	0	0.000913613	0.000346118	0.000743229	0.000174467	4.268e-05	0
159	N/A	3.871447	89.72	3.41	Bacteria	Actinobacteriota	Actinomycetia	Mycobacteriales	Pseudonocardiaceae	Saccharomonospora	Saccharomonospora viridis	18239	2	16798	0	16146	2	6827	2	16518	0	13334	0	7761	4	7113	1	4267	1	0.000326148	1.45039e-05	0.000306826	0	0.000125541	9.86182e-06
16	N/A	0.256071	4.17	0	Bacteria	None	None	None	None	None	None	78278	2	51192	0	63668	0	3244	0	6685	0	5339	0	0	0	7	0	2	0	0.0197287	N/A	0.00198292	N/A	8.8962e-07	N/A
160	ERS15529989	1.546505	82.68	0.49	Bacteria	Firmicutes_G	SHA-98	UBA4971	UBA4971	UBA4971	UBA4971 sp900019985	851102	4856	512747	4937	737955	4572	454445	2849	906891	2250	771790	2918	793662	2744	643206	2539	431875	2963	0.0355182	0.0382139	0.0452717	0.0285614	0.0318084	0.0250612
161	ERS15529990	2.276299	95.15	1.05	Bacteria	Firmicutes_A	Clostridia	Acetivibrionales	DTU013	DTU013	DTU013 sp002385815	853037	894	532081	851	692013	776	323891	409	636625	260	548584	347	24320	10	19770	7	12906	11	0.0237743	0.00599184	0.0215912	0.00304827	0.000645799	7.69829e-05
162	ERS15529991	0.939309	70.34	1.69	Bacteria	Synergistota	Synergistia	Synergistales	Acetomicrobiaceae	Acetomicrobium	Acetomicrobium sp012518015	273479	2084	172594	1399	223446	1440	133887	1342	270232	1045	233394	1383	172172	1192	149842	950	93808	1309	0.0186032	0.0139691	0.0222101	0.0158138	0.0113865	0.012413
163	N/A	1.598782	76.96	12.77	Bacteria	Firmicutes_D	Dethiobacteria	Dethiobacterales	Dethiobacteraceae	JAAZIQ01	JAAZIQ01 sp012800795	6538	33	4035	21	5198	33	3429	25	6874	24	6293	13	550	2	529	6	338	5	0.000254255	N/A	0.000335709	N/A	2.40803e-05	N/A
164	N/A	0.93815	67.26	0.16	Bacteria	Patescibacteria	JAEDAM01	Absconditabacterales	X112			21152	29	13297	22	17646	26	14	20	41	6	33	2	9	0	18	0	7	8	0.00145512	0.00026377	3.13363e-06	9.95138e-05	8.49886e-07	0
165	N/A	2.138418	84.45	5.99	Bacteria	Firmicutes_B	Moorellia	DTU086	DTU086	DTU086	DTU086 sp001513335	12972	38	7943	48	10508	24	3579	14	6792	15	6144	18	291	1	263	0	163	3	0.000384282	0.00029277	0.000255955	0.000171377	8.6822e-06	8.67368e-06
166	N/A	3.015652	90.59	0.49	Bacteria	Firmicutes	Bacilli	DSM-16016				686	7	480	13	532	17	1664	9	3575	5	3062	16	180026	336	155703	228	97913	461	1.46813e-05	9.61397e-05	9.04543e-05	8.23474e-05	0.00370843	0.00271683
167	N/A	1.645336	93.34	3.98	Bacteria	Actinobacteriota	Actinomycetia	Actinomycetales	Bifidobacteriaceae	Bifidobacterium	Bifidobacterium globosum	12844	1	11844	2	11833	1	2437	5	5269	4	4858	5	631	1	586	0	341	0	0.000562423	7.31041e-06	0.000247227	4.44007e-05	2.38238e-05	0
168	N/A	1.589217	77.07	1.3	Bacteria	Bacteroidota	Bacteroidia	Bacteroidales	Bacteroidaceae	UBA1179	UBA1179 sp002340405	76447	98	44411	110	68220	130	182	4	334	0	278	0	13	0	15	0	4	0	0.00310454	0.000956196	1.62251e-05	0	5.08156e-07	0
169	N/A	1.833943	72.76	0	Bacteria	Firmicutes_A	Clostridia	Tissierellales	Tepidimicrobiaceae	Tepidimicrobium	Tepidimicrobium sp012728595	2482	2	1632	15	2040	8	7213	11	13862	12	11996	19	13847	53	12866	69	7354	56	8.73446e-05	7.50251e-05	0.00058353	0.000183983	0.000469036	0.000538227
17	N/A	0.248441	7.02	0	Bacteria	None	None	None	None	None	None	991	0	1031	1	890	0	175	1	332	0	289	3	24	0	14	0	6	0	0.000280149	N/A	0.000103629	N/A	4.12684e-06	N/A
170	N/A	0.728712	8.77	0	Bacteria	Myxococcota	Polyangia	Polyangiales	Polyangiaceae	NIC37A-2	NIC37A-2 sp012514535	2486	0	2640	0	2308	0	553	1	1344	0	935	0	192	1	203	0	120	0	0.000247687	N/A	0.000118783	N/A	1.87569e-05	N/A
171	N/A	0.265695	0	0	Bacteria	None	None	None	None	None	None	3047	0	1895	0	2508	0	6282	0	12313	0	10411	0	48	0	46	0	45	0	0.000738188	N/A	0.0035777	N/A	1.26791e-05	N/A
172	N/A	1.456806	85.7	0.71	Bacteria	Firmicutes_A	Clostridia	Peptostreptococcales	Acidaminobacteraceae	DUPT01	DUPT01 sp012799095	12699	4	7862	5	9742	2	2788	0	5615	0	5321	0	6	0	5	0	0	0	0.000533626	3.03684e-05	0.000299554	0	2.51351e-07	0
173	ERS15529992	1.862969	88.8	1.28	Bacteria	Firmicutes_A	Thermosediminibacteria	Thermosediminibacterales	Tepidanaerobacteraceae	DTU063	DTU063 sp001512695	123579	655	76106	529	103595	525	47693	295	94223	223	81512	307	162160	259	142462	176	86962	317	0.00428114	0.00403418	0.00390458	0.00277974	0.00540723	0.00213644
174	N/A	1.712114	74.26	0.75	Bacteria	Firmicutes_C	Negativicutes	Selenomonadales	Selenomonadaceae	Selenomonas_C	Selenomonas_C bovis	28414	2	26126	1	4161	1	2	0	0	0	0	1	0	1	0	0	0	2	0.00107107	9.18871e-06	0	0	0	9.86389e-06
175	N/A	1.935725	96.19	2.54	Bacteria	Firmicutes_G	Limnochordia	DTU010	JAAYFS01	JAAYFS01	JAAYFS01 sp012728115	4279	50	2459	82	3825	72	3090	97	5765	95	4921	142	40852	406	33987	438	21862	569	0.000142665	0.000510754	0.000229921	0.00110175	0.00128642	0.00402894
176	N/A	2.204609	96.97	0.7	Bacteria	Firmicutes_A	Clostridia	Acetivibrionales	DSM-8532	DTU059	DTU059 sp012521615	698	13	492	11	580	8	2247	9	4146	11	3628	13	67063	55	60668	24	36998	67	2.0574e-05	7.59967e-05	0.000146602	0.000107792	0.00191153	0.000415459
177	N/A	1.376398	53.42	0.55	Bacteria	Bacteroidota	Bacteroidia	Bacteroidales	Dysgonomonadaceae	UBA4179	UBA4179 sp012798745	12294	460	7662	305	10062	303	2185	219	4284	170	3632	215	177	24	166	3	92	9	0.000571693	0.00387033	0.000240286	0.00339803	7.98851e-06	0.000117817
178	ERS15529993	1.678563	88.28	1.52	Bacteria	Firmicutes_E	DTU015	D8A-2	D2	DTU015	DTU015 sp001513185	209178	431	133590	446	176109	443	99909	472	200256	329	176198	521	846413	1899	686113	1921	464748	2264	0.00804264	0.00338464	0.00931647	0.00443167	0.0313243	0.0179343
179	N/A	0.621019	27.59	1.72	Bacteria	Firmicutes_B	Syntrophomonadia	Syntrophomonadales	DTU052	DTU052	DTU052 sp012728655	32	0	20	0	22	0	517	0	940	0	1017	0	4465	0	3776	0	2289	0	3.18442e-06	N/A	0.000130308	N/A	0.000445287	N/A
18	ERS15529968	2.428985	99.33	1.01	Bacteria	Firmicutes_A	Clostridia	Acetivibrionales	Acetivibrionaceae	Herbivorax	Herbivorax saccincola	76001	272	47595	369	63495	318	127429	664	247122	586	218871	696	75566	409	70930	470	40960	444	0.00201936	0.00218452	0.00802729	0.00563388	0.00193258	0.00312588
180	ERS15529994	1.334186	91.8	2.49	Bacteria	Firmicutes_F	Halanaerobiia	Halanaerobiales	DTU029	DTU029		2754	118	1641	72	1799	81	27335	401	54313	370	42538	540	159063	1528	126031	1237	87918	1686	0.000121618	0.000602077	0.00314275	0.00449623	0.0074061	0.0121923
181	N/A	1.992524	85.59	0	Bacteria	Firmicutes_D	Dethiobacteria	DTU022	DTU022	JAAZIN01	JAAZIN01 sp012800855	2566	4	1938	4	2134	7	16229	15	33354	30	30662	33	95939	69	90468	71	51755	93	8.37555e-05	3.13095e-05	0.00129231	0.000310006	0.00299108	0.000733976
182	N/A	0.515411	0	0	Bacteria	None	None	None	None	None	None	741	0	498	2	698	1	2267	4	4512	7	3470	2	2067	3	1695	0	1103	4	9.55392e-05	N/A	0.000675831	N/A	0.000243757	N/A
183	N/A	0.87924	13.72	1.28	Bacteria	Firmicutes_G	Limnochordia	DTU010	DTU010	1109	1109 sp012521465	4978	109	1987	114	4643	130	1942	120	4078	64	3463	102	2471	44	1720	56	1320	36	0.000365399	N/A	0.000350873	N/A	0.000171002	N/A
184	N/A	0.9637	4.17	0	Bacteria	Firmicutes_G	Limnochordia	DTU080	DTU080	DTU080	DTU080 sp001513395	143	15	73	13	134	20	396	42	760	35	612	66	5422	160	4240	87	3162	117	9.57667e-06	N/A	6.08828e-05	N/A	0.000349506	N/A
185	ERS15529995	1.946692	91.35	1.92	Bacteria	Firmicutes_G	Limnochordia	DTU010	DTU012	DTU012	DTU012 sp900019385	145068	1663	85523	1688	133676	1649	81667	1294	167050	935	148421	1236	137841	919	106841	677	75525	826	0.00480944	0.0123175	0.00662479	0.0114181	0.00439863	0.00655732
186	N/A	0.588677	33.23	0.71	Bacteria	Firmicutes_A	Clostridia	Saccharofermentanales	DTU023	DUPJ01	DUPJ01 sp012838355	2309	1	1844	2	2099	1	497	0	1035	1	969	1	4	6	0	6	0	4	0.000278842	N/A	0.000135733	N/A	0	N/A
187	N/A	2.117689	90.82	2.42	Bacteria	Bacteroidota	Bacteroidia	Bacteroidales	Dysgonomonadaceae	Fermentimonas	Fermentimonas massiliensis	129124	100	79586	139	103426	94	2858	9	5716	5	4744	7	146	0	143	0	70	0	0.00381936	0.00071641	0.000208379	6.19719e-05	4.28279e-06	0
188	N/A	2.249495	96.67	0.81	Bacteria	Firmicutes_A	Clostridia	Caldicoprobacterales	Caldicoprobacteraceae	DTU074	DTU074 sp002385885	70385	27	42156	27	55885	27	29429	20	56968	16	50867	12	5120	5	4234	1	2806	24	0.00194282	0.000187116	0.00201445	0.000171485	0.000141391	3.78862e-05
189	N/A	0.551644	26.9	0	Bacteria	Firmicutes	Bacilli	Lactobacillales	Streptococcaceae	Lactococcus	Lactococcus lactis	2274	1	1354	0	1525	2	515	0	1051	0	880	2	480	0	454	0	236	0	0.000242698	N/A	0.000146128	N/A	5.40529e-05	N/A
19	ERS15529969	1.025036	66.23	0.55	Bacteria	Firmicutes	Bacilli	Lactobacillales	Enterococcaceae	Enterococcus_E	Enterococcus_E cecorum	150406	38	100345	22	24027	23	857	5	1682	1	1508	1	12	2	11	3	14	4	0.00946992	0.000236964	0.000130866	1.68436e-05	7.85898e-07	4.00786e-05
190	N/A	1.826963	93.55	1.61	Bacteria	Firmicutes_A	Clostridia	Mahellales	DUOD01	DUOD01	DUOD01 sp012838995	13854	9	7887	7	10609	4	8382	4	16227	1	14070	2	2698	1	2323	6	1449	4	0.000454117	5.01296e-05	0.000686072	1.71896e-05	9.17379e-05	2.99011e-05
191	N/A	1.86067	98.28	6.47	Bacteria	Firmicutes	Bacilli	Lactobacillales	Lactobacillaceae	Limosilactobacillus		445	0	289	0	307	0	912	0	2105	0	1709	0	24216	1	22096	0	13559	0	1.5358e-05	0	8.18235e-05	0	0.000830029	0
192	N/A	0.20175	20.35	0	Bacteria	Firmicutes_A	Clostridia	Monoglobales	Firm-18			958	2	586	1	921	1	115	0	170	0	191	1	1	0	2	0	3	0	0.000306459	N/A	8.43384e-05	N/A	7.25988e-07	N/A
193	N/A	0.523011	34.79	0	Bacteria	Firmicutes	Bacilli	ML615J-28	CAG-698	UBA3946	UBA3946 sp002385755	19374	6	12794	5	16964	4	8237	0	17350	1	14769	1	11456	10	9001	6	6483	3	0.00241881	N/A	0.00251562	N/A	0.00136069	N/A
194	N/A	0.34587	15.52	0	Bacteria	Firmicutes_B	Moorellia	DULZ01				1783	1	997	1	1256	0	402	0	823	0	858	0	742	0	879	2	446	0	0.000285028	N/A	0.0001837	N/A	0.000146878	N/A
195	N/A	0.319796	0	0	Bacteria	None	None	None	None	None	None	207	1	95	2	168	2	351	2	737	1	627	8	71671	96	63927	71	38610	89	4.10827e-05	N/A	0.000174663	N/A	0.0139222	N/A
196	N/A	1.478376	69.11	2.54	Bacteria	Firmicutes_G	Limnochordia	JAAZLZ01	JAAZLZ01	JAAZLZ01	JAAZLZ01 sp012521755	1577	40	887	22	1370	25	1937	30	4160	30	3431	20	8125	27	5799	13	4483	11	6.88441e-05	0.000246836	0.000206748	0.000359805	0.000341409	0.000166437
197	N/A	15.424374	98.43	325	Bacteria	None	None	None	None	None	None	76169	36	62472	17	65190	16	19712	13	44398	9	39517	8	12579	15	11122	7	6949	8	0.000330519	N/A	0.000222218	N/A	5.13156e-05	N/A
198	N/A	2.142673	70.44	4.67	Bacteria	Proteobacteria	Alphaproteobacteria	Rhodobacterales	Rhodobacteraceae	Paracoccus		11487	0	11599	2	11091	1	2075	2	4603	1	3922	1	52	0	29	1	14	2	0.000404797	9.68702e-06	0.000163064	1.58369e-05	9.91185e-07	1.25611e-05
199	N/A	0.22634	0	0	Bacteria	None	None	None	None	None	None	4524	0	3081	0	3823	0	76	0	124	0	81	0	14	0	8	1	4	0	0.00132089	N/A	4.22944e-05	N/A	2.58846e-06	N/A
2	N/A	0.6025	0	0	Bacteria	None	None	None	None	None	None	2900	3	2548	0	2644	4	1071	0	2752	0	2248	0	471	0	420	0	234	1	0.000343184	N/A	0.000332388	N/A	4.85624e-05	N/A
20	N/A	2.56451	95.3	2.35	Bacteria	Firmicutes_A	Clostridia	Oscillospirales	Oscillospiraceae	JAAYOP01	JAAYOP01 sp012520295	32926	96	21634	37	28238	47	5681	15	11230	7	8897	6	77	3	61	1	37	1	0.000834139	0.000336523	0.000338064	8.19397e-05	1.74196e-06	9.28439e-06
200	N/A	0.654001	67.33	0.99	Bacteria	Patescibacteria	ABY1	BM507	UBA12465	GCA-002840305		33837	0	22075	0	27121	0	6	0	11	0	2	0	0	0	7	1	2	0	0.00333755	0	1.29849e-06	0	3.48326e-07	0
201	N/A	1.501787	64.88	0.85	Bacteria	Firmicutes_D	Dethiobacteria	DTU022	DTU022	JAAYGO01	JAAYGO01 sp012727685	6843	3	4774	3	5753	3	2193	2	4825	1	4565	1	663	0	644	0	400	3	0.000299577	3.09778e-05	0.000248034	1.71941e-05	3.0338e-05	0
202	N/A	0.490336	32.73	0.91	Bacteria	Firmicutes_A	Clostridia	Caldicoprobacterales	DTU083	DTU083	DTU083 sp001512915	38400	5	22910	2	29910	1	15084	0	29746	0	26590	0	23098	1	20041	1	12565	1	0.0047703	N/A	0.00481512	N/A	0.00292629	N/A
203	N/A	4.399342	85.05	53.12	Bacteria	Bacteroidota	Bacteroidia	Bacteroidales	Dysgonomonadaceae	Fermentimonas	Fermentimonas sp012841425	30824	26	19279	28	26173	22	7188	12	14497	8	11791	8	142	2	143	0	84	0	0.00045219	N/A	0.000254398	N/A	2.17484e-06	N/A
204	N/A	1.766447	92.51	0.34	Bacteria	Firmicutes_A	Clostridia	Oscillospirales	Acutalibacteraceae	DTU053	DTU053 sp001512765	46938	30	29735	20	39976	17	8724	10	17421	12	14301	7	47781	23	41771	21	25791	23	0.00171492	0.000144837	0.000761369	8.95981e-05	0.00168032	0.000182114
205	N/A	0.202161	0	0	Bacteria	None	None	None	None	None	None	986	0	1198	0	886	0	335	0	712	0	634	0	28	0	27	0	13	0	0.000342735	N/A	0.000271898	N/A	8.60394e-06	N/A
206	N/A	1.914664	97.99	1.34	Bacteria	Firmicutes_A	Clostridia	Oscillospirales	Ruminococcaceae	JAAYPV01	JAAYPV01 sp012519635	52210	136	34493	173	35450	179	5363	42	10377	18	8754	29	161	4	148	0	105	1	0.00175987	0.00118278	0.00041841	0.000237955	5.66085e-06	7.13655e-06
207	N/A	0.32562	17.54	0	Bacteria	Firmicutes_A	Clostridia	Acetivibrionales	DSM-8532	Thermoclostridium_A	Thermoclostridium_A sp001512555	5552	0	3368	0	4417	0	1848	0	3584	0	3170	0	133	0	121	0	68	0	0.00106081	N/A	0.000867269	N/A	2.53733e-05	N/A
208	N/A	0.801469	30.17	0	Bacteria	Actinobacteriota	Actinomycetia	Propionibacteriales	Nocardioidaceae	Aeromicrobium		2967	0	2975	1	3091	1	867	0	1940	0	1862	1	8	0	11	0	6	2	0.000301602	N/A	0.000186869	N/A	8.52706e-07	N/A
209	N/A	0.486568	4.17	0	Bacteria	None	None	None	None	None	None	1788	9	1772	0	1636	1	322	9	764	4	603	17	78	9	55	2	26	4	0.000262943	N/A	0.000110403	N/A	8.27812e-06	N/A
21	N/A	2.973728	97.2	2.1	Bacteria	Firmicutes_A	Clostridia	Acetivibrionales	DSM-8532	Thermoclostridium	Thermoclostridium sp001513105	15159	7	8325	11	11203	12	14748	13	24412	16	31382	24	3769	15	3314	8	2117	8	0.000294616	7.58169e-05	0.000776276	0.00018363	8.10876e-05	7.28233e-05
210	N/A	1.369985	83.85	5.17	Bacteria	Firmicutes_A	Clostridia	Oscillospirales	Acutalibacteraceae	Avimonas	Avimonas sp001513365	4279	2	2820	0	3729	1	2123	0	4489	0	4131	0	13175	3	11388	4	7078	3	0.000203535	8.13779e-06	0.000252963	0	0.000597408	2.62073e-05
211	N/A	2.578761	95.69	18.25	Bacteria	Firmicutes_A	Clostridia	Lachnospirales	Lachnospiraceae	JAAYRG01	JAAYRG01 sp012518885	21669	39	13562	23	16222	18	6301	7	12617	7	10722	6	58	27	42	20	17	34	0.000520018	N/A	0.000377718	N/A	1.19275e-06	N/A
212	N/A	3.053392	97.99	1.9	Bacteria	Firmicutes_A	Clostridia	Acetivibrionales	Acetivibrionaceae	Hungateiclostridium	Hungateiclostridium sp012523755	176558	389	109966	505	143951	462	13378	147	27212	100	21755	111	644	3	614	4	336	2	0.00368684	0.00321714	0.000685793	0.00113843	1.31021e-05	2.24255e-05
213	N/A	1.504649	77.29	3.28	Bacteria	Firmicutes_D	Proteinivoracia	UBA4975	UBA4975	UBA4975	UBA4975 sp012727415	24365	38	15292	41	18167	45	11690	35	21423	10	24048	33	142	20	96	10	70	25	0.00100493	0.000355386	0.00121608	0.000343296	5.29905e-06	0.000189544
214	N/A	0.394403	18.42	0	Bacteria	Firmicutes	Bacilli	RF39	UBA660	DUPI01		880	0	589	0	924	0	1111	0	2048	0	1560	0	181	0	137	0	126	1	0.000147666	N/A	0.000400878	N/A	2.85085e-05	N/A
215	N/A	2.035783	76.81	1.3	Bacteria	Bacteroidota	Bacteroidia	Bacteroidales	Paludibacteraceae	Paludibacter	Paludibacter sp012519425	16822	11	9705	19	15409	6	362	1	583	0	449	3	24	0	15	1	23	0	0.000533294	9.3179e-05	2.21085e-05	1.07912e-05	7.32346e-07	0
216	N/A	1.178432	50.67	2.92	Bacteria	Actinobacteriota	Actinomycetia	Actinomycetales	Microbacteriaceae	Leucobacter		4599	0	3809	1	4391	0	1475	1	3382	0	3226	1	31	0	35	0	18	0	0.000291395	0	0.00022156	1.58682e-05	1.73981e-06	0
217	N/A	2.241237	87	17.56	Bacteria	Firmicutes_A	Clostridia	Peptostreptococcales	Anaerovoracaceae	JAAYHT01	JAAYHT01 sp012523915	25014	33	14920	24	19572	27	7112	8	14148	14	12163	10	877	3	770	6	436	0	0.00068292	N/A	0.000487338	N/A	2.4308e-05	N/A
218	N/A	2.826337	91.37	4.8	Archaea	Halobacteriota	Methanosarcinia	Methanosarcinales	Methanosarcinaceae	Methanosarcina	Methanosarcina sp002499445	32600	54	21435	33	25363	42	1109	2	2261	4	1809	0	472	0	434	0	259	0	0.000744413	0.000313657	6.14175e-05	1.81432e-05	1.04378e-05	0
219	N/A	0.328703	8.33	0	Bacteria	None	None	None	None	None	None	1716	0	1569	0	1657	0	22	0	58	0	45	0	10	0	10	0	8	0	0.000394223	N/A	1.21959e-05	N/A	2.22797e-06	N/A
22	N/A	1.121926	41.58	1.67	Bacteria	Proteobacteria	Alphaproteobacteria	Rhizobiales	Devosiaceae	Pelagibacterium		3997	4	3510	0	3351	4	1425	2	3189	0	3318	0	480	0	444	0	235	1	0.000233578	N/A	0.000219439	N/A	2.65775e-05	N/A
220	N/A	0.914904	55.51	4.2	Bacteria	Firmicutes	Bacilli	Lactobacillales	Lactobacillaceae	Lactobacillus		173	0	89	0	113	0	999	0	2043	0	1744	0	29069	28	27646	11	15949	22	9.65885e-06	0	0.000170913	0	0.0019856	0.000277154
221	N/A	2.769888	83.44	6.49	Bacteria	Actinobacteriota	Actinomycetia	Actinomycetales	Dermatophilaceae			20002	0	19817	1	18666	1	4410	0	10453	0	8437	1	5264	0	5101	0	2716	0	0.000527001	8.02907e-06	0.000271351	0	0.000118057	0
222	N/A	0.527996	18.03	0	Bacteria	Firmicutes_B	Syntrophomonadia	Syntrophomonadales	DTU052	DTU052	DTU052 sp012728655	26	2	8	3	12	2	417	4	902	2	844	2	3938	2	3348	0	2083	1	1.77735e-06	N/A	0.000131886	N/A	0.000463321	N/A
223	N/A	0.210174	0	0	Bacteria	None	None	None	None	None	None	4658	1	2906	0	3512	0	3886	0	8010	0	6625	0	158	0	138	0	54	0	0.00136717	N/A	0.00289407	N/A	4.66998e-05	N/A
224	N/A	1.223116	60.75	0.22	Bacteria	Firmicutes_A	Clostridia	Oscillospirales	JAAYOS01	JAAYOS01	JAAYOS01 sp012520195	7492	2	4557	2	6425	2	573	0	1020	0	1033	0	8	0	10	0	4	0	0.000395321	2.20558e-05	7.33283e-05	0	4.06311e-07	0
225	N/A	1.190538	43.1	0	Bacteria	Firmicutes_A	Clostridia	Caldicoprobacterales	DTU083	DTU083	DTU083 sp001512915	83432	54	50266	62	64405	58	34058	51	66202	36	59386	46	49526	27	40970	28	26683	43	0.00423057	N/A	0.00444372	N/A	0.00255286	N/A
226	ERS15529996	1.567766	82.42	0.42	Bacteria	Firmicutes_D	Dethiobacteria	DTU022	DTU022	JAAZPQ01	JAAZPQ01 sp012797175	199752	324	134436	398	160401	360	100866	241	205915	171	188608	253	1291	4	1099	0	752	4	0.008223	0.00298043	0.0101398	0.00242366	5.13368e-05	3.39389e-05
227	N/A	2.091353	87.71	0	Bacteria	Firmicutes_G	UBA4882	UBA10575	UBA10575			214	5	100	7	135	4	3579	20	7537	28	6510	16	75987	119	59382	153	41958	138	5.04811e-06	3.70906e-05	0.000277306	0.000189003	0.00225709	0.00110027
228	N/A	1.30015	82.19	0.73	Bacteria	Firmicutes_F	Halanaerobiia	Halanaerobiales	DTU029	DTU029	DTU029 sp012518635	6676	180	4260	119	3270	143	5976	346	13283	231	9842	340	4164	271	3392	226	2215	316	0.000323983	0.00118721	0.000719452	0.00332612	0.000194051	0.00243296
229	N/A	1.882439	93.33	0	Bacteria	Firmicutes_A	Clostridia	Tissierellales	Sedimentibacteraceae	Sedimentibacter	Sedimentibacter sp012520455	50317	33	31354	28	40773	25	328	3	672	5	510	1	19	6	12	4	16	2	0.00169385	0.000200991	2.72733e-05	2.66433e-05	6.27002e-07	3.79215e-05
23	N/A	1.662684	90.93	4	Bacteria	Firmicutes	Bacilli	ML615J-28	CAG-698	DUVT01	DUVT01 sp012840905	10484	3	6878	4	9670	5	8591	8	17156	16	12742	16	454	0	424	1	210	1	0.000409033	2.94708e-05	0.00079658	0.000141479	1.69622e-05	7.69065e-06
230	N/A	8.083086	94.98	120.04	Bacteria	Actinobacteriota	Actinomycetia	Actinomycetales	Dermabacteraceae	Brachybacterium	Brachybacterium intestinipullorum	185058	3	185166	4	174117	5	66125	2	159991	1	130452	0	25394	3	25622	2	13740	0	0.00168456	N/A	0.00143774	N/A	0.00019516	N/A
231	N/A	1.138626	37.66	0	Bacteria	Actinobacteriota	Acidimicrobiia	UBA5794	ZC4RG35	ZC4RG17		4519	0	4259	0	4353	0	1385	0	2978	0	2512	1	774	0	680	1	452	2	0.000298972	N/A	0.000196537	N/A	4.37361e-05	N/A
232	N/A	1.42681	57.18	3.51	Bacteria	Actinobacteriota	Actinomycetia	Mycobacteriales	Mycobacteriaceae	Corynebacterium	Corynebacterium pollutisoli	68779	26	66058	15	63943	11	14161	3	31860	0	27402	5	991	0	864	0	534	0	0.00350469	0.000175747	0.00171089	4.34875e-05	4.31463e-05	0
233	N/A	2.128047	95.55	1.38	Bacteria	Firmicutes_D	Dethiobacteria	Dethiobacterales	Dethiobacteraceae	JAAYSO01	JAAYSO01 sp012523945	24700	45	16608	16	20510	25	8146	2	16759	12	14523	2	219	2	190	4	119	3	0.000753715	0.000178533	0.000607968	1.73495e-05	6.39292e-06	2.19564e-05
234	N/A	1.378288	83.47	0	Bacteria	Firmicutes	Bacilli	ML615J-28	CAG-313	DUOG01	DUOG01 sp012838945	22268	97	12906	126	20546	97	1184	29	2569	4	2023	11	20	3	26	7	22	7	0.0010427	0.000792959	0.000134461	0.00010596	1.38148e-06	5.86459e-05
235	ERS15529997	1.18861	98.55	0.12	Bacteria	Firmicutes	Bacilli	ML615J-28	CAG-698	DTU056	DTU056 sp001512985	127	1	86	3	82	3	4622	11	9254	15	7229	23	499562	297	454646	392	267331	447	6.8958e-06	2.03941e-05	0.000601053	0.000169795	0.0261088	0.00317191
236	N/A	2.680574	96.94	1.92	Bacteria	Firmicutes_A	Clostridia	Clostridiales	Clostridiaceae	UBA3947	UBA3947 sp003541575	20285	239	13235	246	17934	216	12499	67	24474	50	20094	56	256	7	231	5	135	3	0.000488391	0.00160412	0.000704856	0.000572874	5.93265e-06	4.56366e-05
237	N/A	0.475746	23.12	0	Bacteria	Firmicutes_D	Dethiobacteria	DTU022	JAAZDU01	JAAZDU01	JAAZDU01 sp012512665	1504	6	810	3	1424	6	991	2	2278	4	2320	4	1490	9	1250	14	990	9	0.000204029	N/A	0.000369659	N/A	0.000194557	N/A
238	N/A	7.408122	96.71	78.31	Bacteria	Firmicutes_A	Clostridia	Lachnospirales	Lachnospiraceae	CAG-603		72525	109	45978	47	60709	57	4744	27	8970	22	7666	22	557	49	482	37	319	31	0.000631829	N/A	9.34775e-05	N/A	4.76488e-06	N/A
239	N/A	1.523573	85.69	2.59	Bacteria	Spirochaetota	Spirochaetia	Treponematales	Treponemataceae	JAAZLA01	JAAZLA01 sp012799545	12740	63	8343	62	10541	72	273	6	691	2	482	3	34	1	38	3	32	2	0.000541055	0.000484731	2.81831e-05	2.81494e-05	1.82656e-06	1.63219e-05
24	N/A	2.088099	89.54	1.99	Bacteria	Firmicutes_G	DTU065	DTU065	DTU065	DTU065	DTU065 sp001512545	73052	362	42316	317	63498	361	33446	203	65556	130	57891	180	46585	68	36837	65	25394	97	0.00225788	0.00263048	0.00246982	0.00161963	0.00138521	0.000642307
240	N/A	0.847902	0	0	Unclassified	None	None	None	None	None	None	708	1	434	1	540	0	604	0	1255	0	950	0	13864	24	12928	4	7694	11	5.06116e-05	N/A	0.0001115	N/A	0.00103357	N/A
241	N/A	0.635735	9.38	0	Bacteria	Proteobacteria	Alphaproteobacteria	Rhizobiales	Rhizobiaceae	Aquamicrobium_A		3247	0	2394	0	2695	0	851	0	1988	0	1714	0	272	0	251	0	168	0	0.000331517	N/A	0.000240182	N/A	2.89141e-05	N/A
242	N/A	2.431983	87.13	1.52	Bacteria	Firmicutes_A	Clostridia	Acetivibrionales	DSM-8532	DTU069	DTU069 sp001512485	17645	5	10556	5	14571	11	6531	0	13219	0	11948	1	587	3	493	4	305	5	0.000468254	3.84452e-05	0.000420343	0	1.48456e-05	4.01303e-05
243	N/A	2.614808	91.86	6.96	Bacteria	Firmicutes_B	Desulfotomaculia	Desulfotomaculales	Pelotomaculaceae	DTU098	DTU098 sp002305915	13589	169	8735	123	11855	125	6300	99	12640	88	11228	108	91	4	107	5	55	3	0.000335404	0.000928524	0.000377125	0.000945314	2.39584e-06	3.1896e-05
244	N/A	3.368405	79.02	15.22	Bacteria	Firmicutes_A	Clostridia	Acetivibrionales	Acetivibrionaceae	Acetivibrio		35844	68	21953	81	9920	34	985	16	1791	9	1427	23	146	0	141	0	77	1	0.00064443	N/A	4.10482e-05	N/A	2.69256e-06	N/A
245	N/A	1.827224	46.79	2.44	Bacteria	Firmicutes	Bacilli	Thermoactinomycetales	DSM-44946	Planifilum	Planifilum fulgidum	11328	25	7135	34	9320	36	5170	20	13033	17	8850	9	13884	30	12823	21	7469	25	0.000398884	N/A	0.000442877	N/A	0.000472019	N/A
246	ERS15529998	2.062737	99.02	0	Archaea	Halobacteriota	Methanomicrobia	Methanomicrobiales	Methanoculleaceae	Methanoculleus	Methanoculleus thermohydrogenotrophicum	8337	18432	5073	16309	4235	15291	34531	11505	74184	9705	39724	11409	95443	3739	63627	2938	53469	3224	0.000243179	0.110343	0.00262029	0.0963055	0.00287433	0.0262528
247	N/A	2.70877	92.3	17.16	Bacteria	Firmicutes_G	UBA4882	UBA10575	UBA10575	JAAYGU01	JAAYGU01 sp012727535	864	22	581	13	738	26	3339	38	7110	30	6002	51	28202	71	21224	36	15137	71	2.12085e-05	N/A	0.000197392	N/A	0.000636506	N/A
248	N/A	2.843542	94.77	2.29	Archaea	Halobacteriota	Methanosarcinia	Methanosarcinales	Methanosarcinaceae	Methanosarcina	Methanosarcina flavescens	132618	116	87902	114	100382	127	3415	9	7461	5	4796	11	995	3	894	4	530	8	0.00300998	0.000805886	0.000187982	7.87153e-05	2.1737e-05	3.73453e-05
249	N/A	2.027954	58.93	3.36	Bacteria	Gemmatimonadota	Gemmatimonadetes	Longimicrobiales	RSA9			8259	0	8235	0	7967	0	1855	0	4558	0	3527	3	701	0	830	0	329	0	0.000307227	0	0.000154936	0	2.14732e-05	0
25	N/A	1.505977	69.82	7.8	Bacteria	Firmicutes_A	Ch29	Ch29	Ch29	JAAYEV01	JAAYEV01 sp012728565	14275	3	8751	3	11870	5	4312	0	8273	0	7629	0	1588	17	1341	0	835	4	0.000611756	2.8786e-05	0.000448172	0	6.52113e-05	4.00636e-05
250	ERS15529999	2.310749	94.12	0.98	Bacteria	Firmicutes_G	SHA-98	DTU014	DTU014	DTU014	DTU014 sp900016865	49088	725	28313	707	43293	726	55111	1309	109128	858	95839	1447	671874	3207	502871	2778	369459	3399	0.00137102	0.00503242	0.00369483	0.0115278	0.0180622	0.0252545
251	N/A	0.432453	0	0	Unclassified	None	None	None	None	None	None	3582	0	2141	1	2820	1	1116	0	2395	0	1949	0	107	0	71	0	35	0	0.000509956	N/A	0.000403933	N/A	1.20235e-05	N/A
252	ERS15530000	1.926435	93.82	0.81	Bacteria	Bacteroidota	Bacteroidia	Bacteroidales	WCHB1-69	UBA5429	UBA5429 sp002427605	295472	443	176413	551	267293	476	251	22	518	11	392	5	36	34	50	67	40	3	0.00989879	0.00346195	2.03941e-05	0.000130794	1.90076e-06	0.000265452
253	N/A	3.132383	95.86	4.21	Bacteria	Proteobacteria	Gammaproteobacteria	Burkholderiales	Rhodocyclaceae	Thauera	Thauera phenolivorans	31852	99	32170	52	30503	63	928	9	1917	2	1980	5	11	0	6	1	6	3	0.000761536	0.000448448	4.72466e-05	4.19383e-05	2.1815e-07	9.23015e-06
254	N/A	0.770258	7.05	0	Bacteria	None	None	None	None	None	None	317	19	392	8	452	11	653	63	779	36	502	119	12700	535	11094	444	6828	556	4.58907e-05	N/A	7.80772e-05	N/A	0.00102425	N/A
255	N/A	0.46046	31.43	0	Bacteria	DTU030	DTU030	DUMP01	DUMP01	DUNI01	DUNI01 sp012837285	3145	14	2048	7	2564	2	110	0	182	0	176	0	0	0	0	0	4	3	0.000439789	N/A	3.40507e-05	N/A	0	N/A
256	ERS15530001	1.567468	80.58	1.69	Bacteria	Firmicutes_G	Limnochordia	DTU010	DTU010	DTU010	DTU010 sp900018335	121137	1936	75213	2071	109505	1994	59824	1036	119040	601	105843	950	1022	176	874	156	586	195	0.00498768	0.0168852	0.00597395	0.00947927	4.08343e-05	0.0016923
257	N/A	2.20022	89.66	3.57	Bacteria	Firmicutes_B	Desulfotomaculia	Desulfotomaculales	Pelotomaculaceae			24508	446	15985	450	20031	425	647	45	1373	8	1248	3	112	2	87	6	41	7	0.000718377	0.00323653	4.81756e-05	9.9536e-05	2.89578e-06	5.45971e-05
258	N/A	1.644476	66.69	7.8	Bacteria	Firmicutes_A	Clostridia	Tissierellales	Sedimentibacteraceae	Sedimentibacter	Sedimentibacter sp002385835	9516	2	5789	3	7589	1	1809	4	3446	0	3212	3	86	8	65	4	60	7	0.000360894	1.95125e-05	0.000172185	3.61692e-05	3.24868e-06	7.34019e-05
259	N/A	5.039006	94.74	91.97	Bacteria	Firmicutes_A	Clostridia	Acetivibrionales	DSM-8532	DTU059	DTU059 sp012523685	97136	73	61882	125	69692	96	5838	18	11976	14	10512	14	353	4	292	2	175	5	0.0012143	N/A	0.00018348	N/A	4.24376e-06	N/A
26	N/A	4.481247	92.49	63.79	Bacteria	Actinobacteriota	Actinomycetia	Propionibacteriales	Propionibacteriaceae	Brevilactibacter	Brevilactibacter sp012838755	78934	7	78932	0	76955	4	12060	1	27049	0	24448	2	148	1	162	2	69	1	0.00134295	N/A	0.000465989	N/A	2.05163e-06	N/A
260	N/A	1.520442	50	0.86	Bacteria	Firmicutes_G	UBA4882	UBA10575	UBA10575	Capillibacterium	Capillibacterium sp012512605	8391	24	5215	33	7048	35	4628	19	8695	23	8274	16	236	0	222	4	122	4	0.000356175	0.000442164	0.00047644	0.000314971	9.64226e-06	5.59449e-05
261	N/A	2.335177	85.08	11.56	Bacteria	Firmicutes_A	Clostridia	Acetivibrionales	DSM-8532	DTU069	DTU069 sp012730095	51569	4	32305	4	43544	2	7959	1	15861	0	13463	0	239	2	205	2	107	4	0.00142524	N/A	0.000524365	N/A	6.35791e-06	N/A
262	ERS15530002	1.617023	51.72	6.03	Bacteria	Firmicutes_A	Clostridia	Caldicoprobacterales	UBA3941	JAAYGY01		600	1	232	0	377	1	6771	22	12727	42	10961	111	1711230	2409	1529144	2159	928618	2954	1.82326e-05	1.25801e-05	0.000607621	0.000905899	0.0657399	0.0369352
263	N/A	1.554467	82.39	1.31	Bacteria	Firmicutes	Bacilli	Lactobacillales	Lactobacillaceae	Ligilactobacillus	Ligilactobacillus agilis	1890	0	1236	3	554	3	512	0	968	0	825	0	13497	5	13003	7	7549	5	7.84694e-05	2.43942e-05	4.80747e-05	0	0.00055315	4.44528e-05
264	N/A	2.244331	65.86	3.55	Bacteria	Proteobacteria	Alphaproteobacteria	Rhizobiales	Beijerinckiaceae	Chelatococcus_A	Chelatococcus_A composti	8847	2	8936	1	8638	2	2335	3	5313	1	4648	1	2856	1	2684	0	1588	1	0.000300988	1.97584e-05	0.000182758	1.69382e-05	8.05932e-05	1.06181e-05
265	N/A	0.727163	25.86	1.72	Bacteria	Actinobacteriota	Actinomycetia	Actinomycetales	Microbacteriaceae	Microbacterium		2779	2	2709	0	2643	1	690	0	1629	3	1433	2	36	1	28	0	19	0	0.000284242	N/A	0.000172947	N/A	2.97616e-06	N/A
266	N/A	2.79683	71.97	6.43	Bacteria	Actinobacteriota	Actinomycetia	Actinomycetales	Brevibacteriaceae	Brevibacterium	Brevibacterium epidermidis	17254	2	15057	1	15405	2	5740	2	14031	4	11755	1	85	0	49	1	44	1	0.000430743	1.8081e-05	0.000374423	2.30338e-05	1.79193e-06	9.7167e-06
267	ERS15530003	3.197583	92.83	3.19	Bacteria	Firmicutes	Bacilli	DSM-16016	Caldibacillaceae			51	11	29	6	34	2	7053	44	14422	92	12571	193	996908	4531	868093	3194	559552	3684	8.96772e-07	4.33015e-05	0.000348198	0.00110558	0.0198819	0.0304434
268	N/A	1.376912	58.39	0.59	Bacteria	Actinobacteriota	Actinomycetia	Mycobacteriales	Mycobacteriaceae	Corynebacterium	Corynebacterium sp014837045	48508	273	40109	175	42492	257	10400	55	23732	25	19369	18	116	0	126	0	96	0	0.00241337	0.00300334	0.00125316	0.000477629	6.70158e-06	0
269	N/A	7.902121	92.25	135.58	Bacteria	Actinobacteriota	Actinomycetia	Mycobacteriales	Mycobacteriaceae	Dietzia	Dietzia sp012841845	51613	13	53695	2	49041	0	9723	7	23124	6	18930	5	2245	11	2134	7	1168	15	0.000485331	N/A	0.000213409	N/A	1.76486e-05	N/A
27	N/A	1.8485	89.92	5.46	Bacteria	Firmicutes_G	Limnochordia	DTU087	DTU087	DTU087	DTU087 sp012735435	3349	130	2035	119	3192	113	7415	204	14813	142	12711	199	47012	178	35719	143	26348	205	0.000116927	0.000886605	0.000618652	0.00177941	0.00157989	0.00145
270	N/A	0.97857	20.69	0	Bacteria	Firmicutes_A	Clostridia	Caldicoprobacterales	UBA3941	JAAYGY01	JAAYGY01 sp012522165	1807	1	1101	1	1340	2	3947	4	7330	9	6322	11	928	40	857	22	519	24	0.00011125	N/A	0.000578276	N/A	6.04102e-05	N/A
271	ERS15530004	1.662186	70.69	0.86	Bacteria	Firmicutes_A	Clostridia	Caldicoprobacterales	UBA3941	JAAYGY01		639	1	343	2	457	0	2897	8	5515	28	4854	38	808768	985	730347	938	436987	1151	2.1501e-05	9.20418e-06	0.000260151	0.000432219	0.030226	0.0113864
272	N/A	1.134441	93.03	15.17	Bacteria	Firmicutes	Bacilli	RFN20	CAG-826	UBA5455	UBA5455 sp012518415	14978	65	8471	45	13777	37	208	0	276	0	215	2	20	6	23	7	8	7	0.000852103	N/A	1.87824e-05	N/A	1.09518e-06	N/A
273	N/A	1.753096	82.32	1.27	Bacteria	Firmicutes_G	DTU084	DTU084	DTU084	DTU084	DTU084 sp001512905	29465	75	18662	85	25825	74	23040	91	46708	95	42169	91	104087	181	85694	164	56495	186	0.00108473	0.000613389	0.00205713	0.00091627	0.00367062	0.00161056
274	N/A	1.01446	32.82	0.87	Bacteria	Firmicutes_B	Moorellia	DULZ01	DUOV01	DUOV01	DUOV01 sp012838615	9378	19	5532	17	7288	21	2218	4	4026	6	3617	3	6363	2	5376	1	3334	4	0.000561819	N/A	0.000317628	N/A	0.000388094	N/A
275	N/A	1.509683	53.45	3.45	Bacteria	Firmicutes_B	Syntrophomonadia	Syntrophomonadales	Syntrophomonadaceae	DTU018	DTU018 sp002305535	10339	56	6687	16	8701	29	203	5	394	2	308	5	74	1	65	2	54	2	0.00044199	0.00037022	2.01481e-05	7.52144e-05	3.15312e-06	2.61669e-05
276	N/A	2.422827	96.21	0.77	Bacteria	Firmicutes_B	Syntrophomonadia	Syntrophomonadales	Syntrophomonadaceae	DTU018	DTU018 sp001513155	163	3	79	3	95	4	575	2	1329	0	1137	3	35835	73	31670	65	19729	69	3.22412e-06	2.08901e-05	4.18065e-05	1.72305e-05	0.000927508	0.000555784
277	ERS15530005	2.083161	79.31	1.72	Bacteria	Firmicutes_A	Clostridia	Clostridiales	Clostridiaceae	Clostridium	Clostridium sp012520205	249351	419	161693	364	141278	313	57823	176	122563	95	99857	127	3437	11	3263	9	1953	11	0.00767493	0.00307477	0.00434472	0.00133624	0.000106786	0.000100406
278	N/A	2.417421	53.14	7.89	Bacteria	Actinobacteriota	Actinomycetia	Mycobacteriales	Mycobacteriaceae	Corynebacterium		8717	1	7827	1	7872	1	5857	1	13550	0	11878	0	735	0	688	0	413	0	0.000254657	1.26072e-05	0.000432723	0	1.94595e-05	0
279	N/A	2.772265	91.08	11.04	Bacteria	Firmicutes	Bacilli	Staphylococcales	Staphylococcaceae	Mammaliicoccus	Mammaliicoccus lentus	11714	10	7271	18	8404	11	6529	10	14283	3	10745	8	252	1	256	0	147	2	0.000259337	N/A	0.000368635	N/A	6.03973e-06	N/A
28	N/A	21.840207	100	427.95	Bacteria	None	None	None	None	None	None	120716	134	117448	186	115807	250	20691	116	46481	55	41014	96	5604	11	5506	5	3185	8	0.000414668	N/A	0.000164302	N/A	1.66107e-05	N/A
280	N/A	1.18794	74.94	0	Bacteria	Atribacterota	Atribacteria	Atribacterales	Caldatribacteriaceae	UBA3950	UBA3950 sp002385475	74012	384	47596	315	57717	296	29176	238	59608	213	52670	228	60557	178	53146	181	33044	233	0.0039617	0.00281603	0.00387376	0.00263239	0.00316835	0.00213703
281	N/A	0.880717	40.1	3.45	Bacteria	Firmicutes	Bacilli	Lactobacillales	Lactobacillaceae	Limosilactobacillus		188	0	151	0	130	0	489	0	985	0	854	0	5000	0	4522	0	2747	0	1.37766e-05	N/A	8.63827e-05	N/A	0.000355269	N/A
282	N/A	1.858762	85.1	0.85	Bacteria	Firmicutes_D	Dethiobacteria	Dethiobacterales	Dethiobacteraceae	DTU027	DTU027 sp002385745	36389	67	24627	23	29698	31	11916	29	24416	13	22093	25	2806	8	2456	6	1524	2	0.00126347	0.000248566	0.00101408	0.000236205	9.37779e-05	6.23833e-05
283	N/A	2.299834	94.91	2.37	Bacteria	Firmicutes_A	Clostridia	Lachnospirales	Lachnospiraceae	Mobilitalea	Mobilitalea sp012518975	66166	73	40707	135	43594	122	297	19	507	9	363	2	7	15	17	13	9	3	0.00175016	0.000877116	1.7019e-05	0.000105784	4.45739e-07	0.000115766
284	ERS15530006	1.750625	73.67	1.39	Bacteria	Actinobacteriota	Actinomycetia	Mycobacteriales	Mycobacteriaceae	Corynebacterium	Corynebacterium sp012837295	259629	42	260853	17	243984	25	43164	8	101525	8	83028	2	15587	4	15599	3	8374	6	0.0108991	0.000231557	0.0042251	9.00092e-05	0.000553103	3.97716e-05
285	N/A	0.502715	33.78	0	Bacteria	DTU030	DTU030	DUMP01	DUMP01	DUNI01	DUNI01 sp012837285	3380	0	2162	1	2736	0	126	0	250	0	209	0	0	2	3	5	0	2	0.000425615	N/A	3.8392e-05	N/A	0	N/A
286	N/A	0.788947	40.33	0	Bacteria	Bacteroidota	Bacteroidia	Bacteroidales	Dysgonomonadaceae	Proteiniphilum	Proteiniphilum sp012799155	32716	73	20620	129	27862	87	4431	20	9024	10	7799	17	10	0	9	0	5	0	0.00267629	N/A	0.000880636	N/A	7.87388e-07	N/A
287	ERS15530007	1.364876	56.36	3.85	Bacteria	Firmicutes_B	Moorellia	Thermacetogeniales	Thermacetogeniaceae	DTU068	DTU068 sp012516535	8237	160	4867	114	6153	116	8037	154	15855	123	12696	205	96377	381	84163	376	52407	448	0.000352593	0.00140442	0.000896801	0.00243458	0.00438649	0.00555875
288	N/A	1.820167	54.77	30.85	Bacteria	Firmicutes_A	Clostridia	Peptostreptococcales	Anaerovoracaceae	UBA1426	UBA1426 sp002385825	46121	26	29464	6	37732	16	7171	5	14118	1	13154	2	4417	0	3909	0	2462	1	0.00162114	N/A	0.00061667	N/A	0.000154068	N/A
289	N/A	2.293964	95.94	1.34	Bacteria	Firmicutes_A	Clostridia	Caldicoprobacterales	Caldicoprobacteraceae	DTU074	DTU074 sp001513505	14301	9	8555	4	11239	14	13813	38	26397	10	23925	9	24515	22	21243	17	13064	17	0.000383145	6.1036e-05	0.000929118	0.000116276	0.000663868	0.000156782
29	N/A	1.682634	68.62	4.55	Bacteria	Actinobacteriota	Actinomycetia	Propionibacteriales	Propionibacteriaceae	Arachnia	Arachnia sp012837465	33028	10	31161	19	30081	11	6083	8	13870	9	12156	7	89	9	91	8	74	11	0.00139806	0.000109383	0.00063637	9.66333e-05	3.96063e-06	0.000103154
290	N/A	1.863339	91.42	2.13	Bacteria	Firmicutes_A	Clostridia	Tissierellales	Tepidimicrobiaceae	DUNJ01	DUNJ01 sp012518955	65784	42	38658	18	50711	19	1964	1	3710	1	3005	0	32	2	44	3	29	6	0.0021283	0.000141815	0.000153711	9.06664e-06	1.72931e-06	2.90353e-05
291	N/A	0.226882	3.45	0	Bacteria	None	None	None	None	None	None	1663	0	1041	0	1365	0	445	0	955	0	821	0	241	0	200	7	151	1	0.000470495	N/A	0.000322366	N/A	6.59863e-05	N/A
292	N/A	0.249441	0	0	Bacteria	None	None	None	None	None	None	3	0	4	0	1	0	167	0	291	1	308	0	4148	0	3549	1	2265	0	7.762e-07	N/A	0.000104793	N/A	0.00103427	N/A
293	N/A	1.917834	73.76	3.36	Bacteria	Firmicutes_A	Clostridia	Lachnospirales	Lachnospiraceae	Mobilitalea	Mobilitalea sp012839085	14402	12	13314	2	12469	5	374	1	612	0	634	0	31	2	16	1	16	1	0.000508444	4.6255e-05	2.94499e-05	0	9.50263e-07	1.19957e-05
294	ERS15530008	2.232134	95.75	1.01	Bacteria	Firmicutes_A	Clostridia	Lachnospirales	Lachnospiraceae	Mobilitalea	Mobilitalea luporum	75883	1566	74967	760	95988	1601	45840	540	89168	254	63192	302	1544	18	1317	13	809	23	0.0033209	0.0106413	0.00308398	0.00295927	4.29698e-05	0.000137701
295	N/A	2.159113	93.93	4.03	Bacteria	Firmicutes_A	Clostridia	Caldicoprobacterales	UBA3941	UBA3941	UBA3941 sp002385665	11824	14	7035	17	9821	18	7114	5	14207	6	11473	3	1607	32	1507	24	956	40	0.000353435	0.000121251	0.000507984	4.41218e-05	5.04333e-05	0.000249545
296	N/A	0.276602	0.88	0	Bacteria	None	None	None	None	None	None	165	0	115	0	118	0	63	0	62	0	183	0	3662	0	3434	0	1749	0	3.84989e-05	N/A	3.56508e-05	N/A	0.000822431	N/A
297	N/A	2.771256	90.22	18.11	Bacteria	Firmicutes_A	Thermosediminibacteria	Thermosediminibacterales	Tepidanaerobacteraceae	DUTQ01	DUTQ01 sp012841995	17467	9	10534	8	13941	13	5422	1	11220	4	9382	5	590	5	506	2	258	6	0.000393405	N/A	0.000306244	N/A	1.32255e-05	N/A
298	ERS15530009	1.927732	87.61	0.98	Bacteria	Firmicutes_G	UBA4882	UBA10575	UBA10575	Capillibacterium	Capillibacterium sp012727425	1652	49	1181	45	1507	48	54806	433	106830	428	100574	699	438095	845	327139	657	241007	1024	6.05772e-05	0.000363903	0.00445006	0.00544978	0.0141175	0.0070649
299	N/A	1.888456	92.41	2.01	Bacteria	Firmicutes_A	Clostridia	Lachnospirales	JAAYNZ01	JAAYNZ01	JAAYNZ01 sp012524135	31374	13	20052	18	7885	15	468	5	1018	2	776	2	0	1	0	0	0	0	0.00104992	0.00011076	3.87903e-05	2.41435e-05	0	0
3	ERS15529966	1.949188	94.52	2.14	Bacteria	Bacteroidota	Bacteroidia	Bacteroidales	DTU049	DTU049	DTU049 sp001512885	259472	730	162683	875	211483	750	756886	1969	1507471	2025	1245796	2430	1040222	893	980418	822	553519	956	0.00848485	0.00541436	0.059706	0.020671	0.0331519	0.00707301
30	N/A	1.132701	81.62	0.96	Bacteria	Firmicutes	Bacilli	Lactobacillales	Lactobacillaceae	Limosilactobacillus	Limosilactobacillus fermentum	267	3	149	1	140	2	1465	4	3392	1	2886	3	62171	119	58457	63	35061	87	1.3007e-05	1.67203e-05	0.000226979	2.95531e-05	0.00352569	0.000745406
300	ERS15530010	0.8272	92.56	2.67	Bacteria	Firmicutes	Bacilli	Acholeplasmatales	UBA5453	UBA5453	UBA5453 sp002427375	68671	150	41155	207	60969	145	10280	80	20333	29	15755	75	318	4	262	7	176	3	0.00535776	0.00106894	0.00189764	0.000651503	2.3881e-05	3.16548e-05
31	N/A	1.880309	36.79	6.9	Bacteria	Proteobacteria	Alphaproteobacteria	Rhizobiales	Xanthobacteraceae	Rhodoplanes		7268	1	6716	2	6668	2	1371	1	3371	1	2823	2	751	0	780	0	440	0	0.000277325	N/A	0.000133748	N/A	2.66538e-05	N/A
32	N/A	0.88161	56.9	0	Bacteria	Firmicutes	Bacilli	Lactobacillales	Lactobacillaceae	Lactobacillus	Lactobacillus amylolyticus	370	0	240	1	241	0	1628	0	3823	0	3138	1	34745	39	31638	28	19526	41	2.69179e-05	0	0.00031709	0	0.00252274	0.00050206
33	N/A	2.173955	97.25	1.13	Bacteria	Firmicutes_G	UBA4882	UBA10575	UBA3943	UBA3943	UBA3943 sp002385625	18	31	10	10	12	26	130	61	226	52	187	106	115860	431	85028	423	64489	545	4.54836e-07	0.000182429	8.02566e-06	0.00059649	0.0033107	0.00384855
34	N/A	2.279643	94.23	2.4	Bacteria	Firmicutes_A	Thermosediminibacteria	Koleobacterales	Koleobacteraceae	DUOC01	DUOC01 sp012839065	45519	54	28729	35	38744	36	12124	22	24092	25	20291	13	1854	8	1574	5	953	4	0.00128868	0.000260689	0.000815885	0.000193518	5.05219e-05	4.69491e-05
35	N/A	1.379475	22.98	0	Bacteria	Firmicutes_B	Syntrophomonadia					7355	9	6341	10	4573	11	1283	3	2592	3	2842	3	1016	1	1133	2	674	2	0.000344103	N/A	0.000145579	N/A	5.5652e-05	N/A
36	N/A	0.313961	4.17	0	Bacteria	None	None	None	None	None	None	1159	0	1047	4	1137	3	273	1	669	0	679	0	4	2	4	0	0	0	0.000283209	N/A	0.000164503	N/A	7.91445e-07	N/A
37	N/A	1.541311	85.11	1.48	Bacteria	Firmicutes_A	Clostridia	Oscillospirales	CAG-272	DTU064	DTU064 sp012522015	11108	0	7042	1	9938	1	770	3	1489	0	1292	1	39	3	23	0	27	1	0.000465121	7.87153e-06	7.46754e-05	9.44709e-06	1.57185e-06	8.21655e-06
38	ERS15529970	1.500186	90.57	1.17	Bacteria	Firmicutes_F	Halanaerobiia	Halanaerobiales	DTU029	DTU029	DTU029 sp001512435	117924	1384	72403	1070	96511	1146	154100	2139	292609	2062	219069	2384	119530	1505	97569	1070	64644	1407	0.005031	0.00863395	0.0150579	0.0211641	0.00490815	0.0108638
39	ERS15529971	1.512023	78.75	0.71	Bacteria	Firmicutes_B	Moorellia	Thermacetogeniales	Thermacetogeniaceae	DTU068	DTU068 sp001513545	468577	1588	281329	1879	352759	1736	148933	857	303099	643	248527	875	91007	363	79783	449	50012	417	0.0183976	0.0150421	0.0154176	0.00902023	0.00376748	0.00370302
4	N/A	0.280545	35.88	0	Bacteria	Firmicutes	Bacilli	ML615J-28	CAG-698	UBA3946	UBA3946 sp002385755	12103	2	7525	3	10586	3	5310	0	10691	0	9068	1	7447	2	5730	0	3963	0	0.00278427	N/A	0.00294197	N/A	0.001609	N/A
40	N/A	1.542056	82.02	0	Bacteria	Firmicutes	Bacilli	RFN20	UBA1709	DUOZ01	DUOZ01 sp012838555	13071	1	8254	9	11900	5	3937	2	7667	3	5713	1	57	6	55	18	20	17	0.000547052	4.15968e-05	0.000383838	2.02115e-05	2.29621e-06	0.000144944
41	N/A	17.518862	100	374.48	Bacteria	None	None	None	None	None	None	141955	125	92002	72	92093	97	22745	54	45765	32	37273	61	2379	37	2221	49	1329	42	0.000519275	N/A	0.000201674	N/A	8.6408e-06	N/A
42	N/A	1.798293	96	1.6	Archaea	Methanobacteriota	Methanobacteria	Methanobacteriales	Methanobacteriaceae	Methanobacterium	Methanobacterium sp012838205	21265	14	12516	9	18900	15	481	5	974	5	796	3	113	17	111	12	69	12	0.000763177	9.48855e-05	4.1814e-05	4.31704e-05	4.37042e-06	0.0001106
43	N/A	1.918386	90.25	0	Bacteria	Firmicutes_D	Dethiobacteria	DTU022	UBA8154	DUQX01	DUQX01 sp012837615	44560	266	27920	137	36833	173	23911	189	46924	161	41880	240	951	5	752	1	512	3	0.0014991	0.001308	0.00194481	0.00199007	3.03997e-05	2.32458e-05
44	N/A	2.093287	90.04	1.69	Bacteria	Firmicutes_D	Dethiobacteria	DTU022	DTU022	DTU022	DTU022 sp001512835	4939	0	3642	0	3992	3	4639	2	9424	3	8507	2	11209	11	9937	6	6212	5	0.000152276	0	0.00034756	1.84112e-05	0.000338016	5.89606e-05
45	N/A	1.331338	79.93	0.73	Bacteria	Firmicutes_A	Clostridia	Saccharofermentanales	DTU023	DTU032	DTU032 sp002427475	5042	0	3234	1	4132	1	4474	1	9142	1	8349	3	132	1	79	0	75	3	0.000242714	8.38166e-06	0.000530122	1.39566e-05	6.15917e-06	9.16418e-06
46	ERS15529972	1.592721	71.37	0.67	Bacteria	Firmicutes_A	Clostridia	Acetivibrionales	DSM-8532	Thermoclostridium_A	Thermoclostridium_A sp012518025	186410	208	114287	274	149825	247	30796	63	56351	32	46900	46	264	4	242	0	138	2	0.00735643	0.00236151	0.0027314	0.000518228	1.02968e-05	1.95968e-05
47	ERS15529973	2.079342	89.32	0	Bacteria	Bacteroidota	Bacteroidia	Bacteroidales	ML635J-15	Bact-19	Bact-19 sp002412425	488797	535	310595	596	437990	522	2349	81	4419	56	4294	60	529	4	508	2	323	0	0.0151713	0.00398778	0.000176824	0.000699405	1.76934e-05	1.9812e-05
48	N/A	1.782507	83.4	0.78	Bacteria	Firmicutes_B	Peptococcia	Peptococcales	BICA1-8	UBA3933	UBA3933 sp002385805	127	1	88	2	122	1	198	1	367	0	385	0	16512	13	14371	24	8951	11	4.88154e-06	8.1817e-06	1.73868e-05	0	0.000575447	0.000114178
49	N/A	1.892782	79.24	1.16	Bacteria	Firmicutes_B	Syntrophomonadia	Syntrophomonadales	Syntrophomonadaceae	DTU018	DTU018 sp003444615	34813	264	21866	136	31008	163	6919	49	13068	35	11765	28	758	3	609	5	417	4	0.00118703	0.00140363	0.000553728	0.000492734	2.48774e-05	3.53009e-05
5	N/A	1.831247	95.51	1.42	Bacteria	Firmicutes_A	Clostridia	Saccharofermentanales	Saccharofermentanaceae	DUPM01	DUPM01 sp012838315	17619	13	11148	13	14681	5	2957	1	5937	2	5431	4	4	6	0	6	2	5	0.000620947	8.856e-05	0.000252749	2.33599e-05	1.24399e-07	4.60157e-05
50	ERS15529974	2.633299	98.32	0.67	Bacteria	Firmicutes_A	Clostridia	Acetivibrionales	Acetivibrionaceae	Herbivorax	Herbivorax sp012517995	864078	2109	537361	2310	685409	2215	210969	932	412949	650	308052	797	1483	106	1425	108	835	66	0.0203551	0.0153724	0.0121065	0.00737498	3.61178e-05	0.000789709
51	N/A	0.435542	15.52	1.72	Bacteria	Firmicutes	Bacilli	Thermoactinomycetales	DSM-44946	Planifilum	Planifilum fulgidum	1592	0	1166	0	823	0	546	0	1265	0	930	0	1953	0	1223	0	681	5	0.000235903	N/A	0.000196222	N/A	0.000205641	N/A
52	N/A	2.289814	93.44	0	Bacteria	Bacteroidota	Bacteroidia	Bacteroidales	Dysgonomonadaceae	Petrimonas	Petrimonas mucosa	107016	67	69614	35	88621	41	5201	23	10323	22	9266	18	226	0	168	0	124	2	0.00301626	0.000299406	0.000355526	0.000204025	6.13119e-06	0
53	N/A	0.324099	0	0	Bacteria	None	None	None	None	None	None	1276	0	840	0	867	0	466	0	1112	0	883	0	185	0	127	0	96	0	0.000254093	N/A	0.00024271	N/A	3.37387e-05	N/A
54	N/A	1.335019	79.32	3.31	Bacteria	Firmicutes	Bacilli	Haloplasmatales	Haloplasmataceae			89	7	57	11	63	15	1843	22	3289	21	2732	23	58430	98	44463	108	31986	144	4.22176e-06	9.29073e-05	0.000190195	0.000233144	0.00271885	0.00120472
55	N/A	0.627851	6.9	0	Bacteria	None	None	None	None	None	None	1583	42	897	33	1337	37	618	28	1006	34	1382	28	7120	19	6263	7	3933	17	0.000162721	N/A	0.000154069	N/A	0.000713514	N/A
56	N/A	2.54506	75.33	4.25	Bacteria	Firmicutes_A	Clostridia	Acetivibrionales	DSM-8532	Thermoclostridium	Thermoclostridium sp012521105	1141	6	739	11	898	7	1484	6	2901	17	2308	8	16812	12	14523	3	9051	8	2.87113e-05	6.34073e-05	8.7998e-05	8.53887e-05	0.000410353	7.42664e-05
57	N/A	1.089883	80.97	1.12	Bacteria	Firmicutes_B	Peptococcia	DRI-13	DTU073	DUTS01	DUTS01 sp012841935	30046	2	18472	12	24605	11	1070	0	2278	1	1384	0	120	0	104	0	63	2	0.00176549	9.26996e-05	0.00015367	0	6.83971e-06	0
58	N/A	0.599406	27.74	3.45	Bacteria	Firmicutes_D	Dethiobacteria	DTU022	JAAZDU01	JAAZDU01		1923	3	1409	0	1730	0	1460	3	3337	2	2674	1	2570	2	1869	1	1059	0	0.000225708	N/A	0.000397416	N/A	0.00022835	N/A
59	N/A	1.205659	63.45	1.72	Bacteria	Firmicutes_A	Clostridia	Oscillospirales	Acutalibacteraceae	RZYX01	RZYX01 sp012519975	8752	31	5338	35	6827	30	71	5	105	15	103	12	6	2	4	3	3	5	0.000442821	0.000322626	7.61059e-06	0.000152065	2.83421e-07	4.18346e-05
6	N/A	0.216392	0	0	Bacteria	None	None	None	None	None	None	0	0	0	0	0	0	6	0	12	0	5	0	8127	0	9353	0	3974	0	0	N/A	4.28118e-06	N/A	0.00233306	N/A
60	N/A	2.549838	94.78	3.7	Bacteria	Actinobacteriota	Acidimicrobiia	UBA5794	ZC4RG35	ZC4RG17	ZC4RG17 sp017577575	12645	0	11511	0	11728	3	4540	2	10369	1	9449	1	9533	2	8555	0	4766	2	0.000359695	0	0.00031394	1.17699e-05	0.000232249	1.47565e-05
61	N/A	0.304352	0	0	Bacteria	None	None	None	None	None	None	5509	3	3860	2	4306	5	329	0	687	0	548	0	3	0	2	0	0	0	0.0011682	N/A	0.000169202	N/A	4.81245e-07	N/A
62	N/A	0.940364	81.46	2.92	Bacteria	Firmicutes	Bacilli	RF39	UBA660	DUUS01	DUUS01 sp012841465	11843	0	7654	1	9731	0	54	0	94	0	93	0	2	13	4	7	0	6	0.000809253	0	8.81033e-06	0	1.32121e-07	7.60326e-05
63	ERS15529975	1.552374	76.96	1.21	Bacteria	Firmicutes_A	Clostridia	Caldicoprobacterales	DTU083	UBA3906	UBA3906 sp002391555	451646	1029	268336	979	378567	907	197943	316	359286	185	300426	244	364	18	277	10	203	11	0.0187768	0.00852231	0.0178676	0.00268161	1.4566e-05	0.000114969
64	ERS15529976	1.544209	96.98	1.6	Archaea	Methanobacteriota	Methanobacteria	Methanobacteriales	Methanothermobacteraceae	Methanothermobacter	Methanothermobacter wolfeii	30127	206	16973	149	22253	165	20759	215	41898	228	36725	354	618004	2379	537142	1768	342218	2123	0.00112695	0.00116094	0.00210419	0.00262266	0.0252425	0.0161304
65	N/A	1.488282	78.03	2.76	Bacteria	Firmicutes	Bacilli	Staphylococcales	Salinicoccaceae	Jeotgalicoccus	Jeotgalicoccus meleagridis	12331	14	8005	2	9236	10	5657	7	12691	4	9418	3	36	3	50	4	20	1	0.000531841	8.74476e-05	0.000594957	5.71857e-05	1.53066e-06	2.8162e-05
66	N/A	0.21703	0	0	Bacteria	None	None	None	None	None	None	2464	0	1644	0	2109	0	317	0	563	0	535	0	33	0	11	0	6	0	0.00074901	N/A	0.000219604	N/A	3.71181e-06	N/A
67	N/A	1.591992	88.04	3.49	Bacteria	Firmicutes_B	Peptococcia	DRI-13	DTU073			35262	18	21353	15	31485	8	44	2	80	2	55	2	50	0	21	1	26	0	0.00142951	0.000114143	3.87947e-06	1.88294e-05	1.86023e-06	0
68	N/A	1.300713	63.45	13.05	Bacteria	Firmicutes_A	Ch29	Ch29	Ch29	JAAYEV01	JAAYEV01 sp012523075	8876	3	5590	2	7717	2	351	0	539	1	533	2	102	5	77	1	62	0	0.000440409	N/A	3.65049e-05	N/A	4.87142e-06	N/A
69	N/A	3.772793	91.83	4.28	Bacteria	Actinobacteriota	Actinomycetia	Mycobacteriales	Pseudonocardiaceae	Saccharopolyspora	Saccharopolyspora rectivirgula	26468	3	24898	1	24311	1	7227	1	18050	0	14005	0	5058	1	4730	0	2662	6	0.000503921	7.43062e-06	0.000330693	0	8.32822e-05	7.97662e-06
7	N/A	1.119106	34.83	5.17	Bacteria	Firmicutes	Bacilli	Staphylococcales	Salinicoccaceae	Jeotgalicoccus		3824	1	2294	0	2727	1	1734	1	4467	1	3470	1	73	0	72	0	50	0	0.000202688	N/A	0.000276225	N/A	4.71166e-06	N/A
70	N/A	0.788228	29.82	1.75	Bacteria	Firmicutes_A	Clostridia	Lachnospirales	Lachnospiraceae	JAAYRG01		2493	2	1549	10	1817	6	1501	9	3106	7	2662	8	124	0	145	2	65	2	0.000194315	N/A	0.000300858	N/A	9.77252e-06	N/A
71	N/A	2.95754	93.01	0.17	Bacteria	Firmicutes_A	Clostridia	Acetivibrionales	DSM-8532	Thermoclostridium	Thermoclostridium sp012519655	52644	72	34798	53	41141	67	544	16	1035	7	666	9	198	19	166	22	98	22	0.00114878	0.000491535	2.70167e-05	8.39571e-05	4.11046e-06	0.000165411
72	N/A	1.920022	77.59	0.86	Bacteria	Firmicutes_D	Dethiobacteria	Dethiobacterales	Dethiobacteraceae	UBA9865	UBA9865 sp003444375	25489	336	16373	189	20499	197	8815	103	17675	73	15316	82	777	4	675	8	437	4	0.000843195	0.00173249	0.000710683	0.00104956	2.5746e-05	3.77622e-05
73	N/A	4.290567	91.68	3.94	Bacteria	Actinobacteriota	Actinomycetia	Streptosporangiales	Streptosporangiaceae	Nocardiopsis	Nocardiopsis merdipullorum	45122	20	38905	8	40096	20	18111	16	44973	12	34572	14	3361	2	3314	3	2057	5	0.000730818	0.000141938	0.00071782	0.000144655	5.46078e-05	2.8953e-05
74	N/A	2.009033	67.77	5.15	Bacteria	Actinobacteriota	Actinomycetia	Nanopelagicales	S36-B12	UBA10649		14810	1	14886	30	15188	22	1151	0	2720	0	2407	0	222	0	180	1	117	10	0.000591202	0.000221511	0.000104521	0	6.63336e-06	1.3056e-05
75	N/A	1.705876	72	2.69	Bacteria	Firmicutes	Bacilli	Thermoactinomycetales	Thermoactinomycetaceae	Thermoactinomyces	Thermoactinomyces vulgaris	7594	16	4566	14	4955	17	2545	16	6190	13	4256	15	5190	6	4217	5	2768	8	0.000264664	0.000144587	0.00023352	0.000184194	0.000184822	6.14446e-05
76	N/A	0.742434	42.88	0.28	Bacteria	Firmicutes_D	Dethiobacteria	DTU022	UBA8154	UBA9862		3296	7	2025	6	2808	1	1005	2	1930	1	1682	0	73	3	54	2	44	11	0.000286516	N/A	0.000201824	N/A	6.10804e-06	N/A
77	N/A	1.654669	93.4	0.7	Bacteria	Firmicutes_A	Clostridia	Tissierellales	Tissierellaceae	JAAYTL01	JAAYTL01 sp012518035	30777	50	18508	27	24949	44	7166	4	13382	8	11250	2	1561	2	1400	2	828	3	0.00117914	0.000321451	0.000624357	3.54977e-05	5.86041e-05	1.89465e-05
78	N/A	2.599316	65.15	12.39	Bacteria	Proteobacteria	Alphaproteobacteria	Rhodobacterales	Rhodobacteraceae	Pararhodobacter		12806	2	12029	4	12349	9	3120	0	6558	0	6333	1	31	0	30	0	31	0	0.000371531	N/A	0.000194776	N/A	8.4523e-07	N/A
79	ERS15529977	1.552288	87.4	0.42	Bacteria	DTU030	DTU030	DTU030	DTU030	DTU030	DTU030 sp001513125	141043	864	96376	729	121320	759	42717	347	86908	263	80473	345	147544	254	127831	257	79893	320	0.00611199	0.0059257	0.00432226	0.00329083	0.00590454	0.00256041
8	N/A	0.972853	50.3	1.27	Bacteria	Firmicutes_D	Dethiobacteria	DTU022	DTU022	JAAZPQ01	JAAZPQ01 sp012840855	5687	11	4215	1	4827	0	332	0	723	0	702	2	38	0	28	0	15	1	0.000388019	1.3319e-05	5.73739e-05	0	2.10777e-06	0
80	ERS15529978	1.888464	82.81	2.78	Bacteria	Firmicutes_G	Limnochordia	DTU010	DTU010	DTU010	DTU010 sp002391385	3349602	28301	2204992	27737	3069768	26605	2101769	25122	4350722	17609	3901103	25991	4775027	23154	3897855	18754	2627814	24038	0.115453	0.222363	0.177859	0.251454	0.157074	0.202995
81	ERS15529979	2.139743	88.56	4.66	Bacteria	Firmicutes_G	UBA4882	UBA10575	UBA10575	Capillibacterium	Capillibacterium sp012837705	44584	996	31001	741	41753	866	35317	655	69254	462	63277	691	708799	1584	552946	1237	386705	1792	0.00143258	0.00667252	0.00258349	0.00613043	0.0205778	0.0131015
82	N/A	0.229129	0	0	Bacteria	None	None	None	None	None	None	49183	2	38362	1	44404	2	12665	0	25310	1	20719	4	308	0	287	0	143	0	0.0151553	N/A	0.00852776	N/A	8.3504e-05	N/A
83	N/A	0.945325	42.35	3.45	Bacteria	Actinobacteriota	Actinomycetia	Actinomycetales	Micrococcaceae	Enteractinococcus		3232	0	2267	0	2740	0	1288	0	3337	0	2653	0	514	0	434	0	270	0	0.000226669	N/A	0.000250012	N/A	3.36218e-05	N/A
84	ERS15529980	1.699598	77.99	1.63	Bacteria	Bacteroidota	Bacteroidia	Bacteroidales	Marinilabiliaceae	Geofilum	Geofilum sp002411385	317001	437	190647	243	183062	306	26403	92	49653	55	39554	71	69	4	76	13	55	8	0.0110915	0.00267727	0.00225539	0.000786707	3.27476e-06	7.17334e-05
85	N/A	1.449997	82.13	1.34	Bacteria	Firmicutes_A	Clostridia	Oscillospirales	Ruminococcaceae	JAAZLM01	JAAZLM01 sp012799315	11406	3	6935	2	10034	0	651	0	1217	0	169	0	2	1	0	0	0	0	0.000507676	1.63143e-05	6.47957e-05	0	0	0
86	N/A	2.732244	73.76	15.53	Bacteria	Actinobacteriota	Actinomycetia	Mycobacteriales	Mycobacteriaceae	Corynebacterium	Corynebacterium sp012838715	24037	1	23909	1	22964	0	5276	2	12139	0	10124	0	3981	0	4059	0	2026	1	0.00065728	N/A	0.000330094	N/A	9.05126e-05	N/A
87	N/A	2.679419	81.61	2.3	Bacteria	Planctomycetota	Planctomycetia	Pirellulales	Thermoguttaceae	RUG369		21441	26	16747	8	18032	9	44	7	98	6	80	7	4	3	2	6	2	8	0.000526291	7.52503e-05	2.65984e-06	7.10955e-05	8.50206e-08	6.5051e-05
88	ERS15529981	1.915581	87.76	0.7	Bacteria	Firmicutes_A	Clostridia	Tissierellales	Tepidimicrobiaceae	JAAYFE01	JAAYFE01 sp012735405	4330	23	2630	6	3572	10	11406	78	21931	101	17934	135	293106	1057	265504	916	157621	1463	0.000145826	7.77522e-05	0.000883855	0.00123685	0.00950519	0.00923518
89	N/A	3.015749	82.32	5.52	Bacteria	Proteobacteria	Alphaproteobacteria	Rhizobiales	Rhizobiaceae	JADJTR01		16831	2	16213	2	15893	5	3435	1	7678	0	7140	5	921	2	815	0	495	0	0.000412129	1.62766e-05	0.000196551	1.00689e-05	1.89715e-05	0
9	N/A	1.787789	70.98	0.97	Bacteria	Actinobacteriota	Actinomycetia	Mycobacteriales	Mycobacteriaceae	Corynebacterium	Corynebacterium stationis	8235	1	5917	1	7072	1	6183	0	14729	0	12557	0	988	0	856	1	540	0	0.000309349	9.43851e-06	0.000625713	0	3.44043e-05	0
90	N/A	0.933508	49.46	0	Bacteria	Firmicutes_B	Syntrophomonadia	Syntrophomonadales	Syntrophomonadaceae	DTU019	DTU019 sp001512785	1433	24	935	10	1126	13	749	24	1442	14	1150	20	4583	13	3792	12	2312	14	9.90374e-05	N/A	0.000119253	N/A	0.000297484	N/A
91	N/A	0.413192	0	0	Bacteria	None	None	None	None	None	None	147	0	110	0	134	0	321	0	581	0	481	0	5454	0	4965	0	2829	0	2.53615e-05	N/A	0.000108554	N/A	0.000819973	N/A
92	N/A	2.008993	94.92	1.55	Bacteria	Firmicutes_G	Limnochordia	DTU010	DTU012	JAAYMV01	JAAYMV01 sp012521185	9185	262	8241	179	10068	206	9177	302	18262	246	14087	344	73783	550	61333	460	39737	563	0.000391911	0.00148088	0.000701767	0.00289112	0.00225295	0.00424432
93	ERS15529982	1.313905	74.53	0	Bacteria	Thermotogota	Thermotogae	Petrotogales	Petrotogaceae	Defluviitoga	Defluviitoga tunisiensis	57669	262	35929	191	51197	209	95857	434	191689	332	154519	512	162512	233	142232	124	86777	237	0.00283269	0.00191348	0.0112631	0.00496931	0.00768348	0.00222376
94	N/A	0.895011	77.98	7.3	Bacteria	Firmicutes	Bacilli	RF39	UBA660	DUPI01	DUPI01 sp012838395	30114	3	19781	6	25189	6	236	0	475	0	385	0	31	0	22	0	11	1	0.00218537	5.15475e-05	4.09721e-05	0	1.80014e-06	0
95	N/A	1.907653	89.79	0	Bacteria	Firmicutes_A	Clostridia	Peptostreptococcales	Natronincolaceae	JAAZJW01	JAAZJW01 sp012519835	38431	695	23890	603	30382	640	105	89	190	0	194	0	101	1	82	1	59	5	0.00124549	0.00486364	8.61538e-06	0	3.28896e-06	9.85413e-06
96	N/A	2.094363	95.75	0	Bacteria	Firmicutes_A	Clostridia	Lachnospirales	Lachnospiraceae	Mobilitalea	Mobilitalea sp012523775	55684	61	34280	27	47103	48	229	19	359	6	174	8	16	9	22	2	0	11	0.00171593	0.000342068	1.32332e-05	6.99039e-05	4.74575e-07	6.88505e-05
97	N/A	1.80815	82.2	0.92	Bacteria	Firmicutes_D	Dethiobacteria	DTU022	DTU022	JAAZIN01	JAAZIN01 sp012510625	57572	23	41704	27	48669	19	14886	11	30789	4	29075	12	971	0	886	2	550	1	0.00210494	0.000182053	0.00131457	0.00011092	3.46468e-05	8.50743e-06
98	N/A	2.334172	96.29	2.9	Bacteria	Firmicutes_A	Clostridia	Caldicoprobacterales	UBA3941			240	9	121	5	147	8	274	11	542	6	411	9	75772	62	68590	68	40419	90	5.12576e-06	5.66915e-05	1.79262e-05	7.51519e-05	0.00201657	0.000624848
99	N/A	3.199481	65.32	28.8	Bacteria	Actinobacteriota	Actinomycetia	Mycobacteriales	Mycobacteriaceae	Corynebacterium		24520	7	23942	14	22856	18	4139	4	9489	1	7976	1	826	2	786	6	377	2	0.000558655	N/A	0.000222081	N/A	1.60375e-05	N/A
unbinned	N/A	613.738366	N/A	N/A	N/A	N/A	N/A	N/A	N/A	N/A	N/A	6244735	7	4125565	14	5079483	18	2327035	4	4751243	1	4105862	1	6794014	2	5806374	6	3706482	2	0.255563	N/A	0.231063	N/A	0.264348	N/A
