# Supplementary material for: Uncovering Microbiome Adaptations in a Full-Scale Biogas Plant: Insights from MAG-Centric Metagenomics and Metaproteomics
Source: Microorganisms. 2023 Sep 27;11(10):2412. doi: 10.3390/microorganisms11102412 (PMC10608942; doi:10.3390/microorganisms11102412)
Supplement: Supplementary file 1 [file microorganisms-11-02412-s001.zip › Table_S3_KEGG orthologies_and_modules_ten_differentially_abundant_MAGs.xlsx]

## Sheet: Sheet1
MAG	Top Proteins	Top Modules
80	K02035 (ABC.PE.S; peptide/nickel transport system substrate-binding protein) [D3]	M00001 (Glycolysis (Embden-Meyerhof pathway), glucose => pyruvate) [D3]
80	K10108 (malE; maltose/maltodextrin transport system substrate-binding protein) [D1]	M00003 (Gluconeogenesis, oxaloacetate => fructose-6P) [D3]
80	K02035 (ABC.PE.S; peptide/nickel transport system substrate-binding protein) [D2]	M00002 (Glycolysis, core module involving three-carbon compounds) [D3]
80	K02035 (ABC.PE.S; peptide/nickel transport system substrate-binding protein) [D3]	M00855 (Glycogen degradation, glycogen => glucose-6P) [D1]
80	K02035 (ABC.PE.S; peptide/nickel transport system substrate-binding protein) [D3]	M00308 (Semi-phosphorylative Entner-Doudoroff pathway, gluconate => glycerate-3P) [D3]
160	K02035 (ABC.PE.S; peptide/nickel transport system substrate-binding protein) [D1]	M00307 (Pyruvate oxidation, pyruvate => acetyl-CoA) [D1]
160	K02027 (ABC.MS.S; multiple sugar transport system substrate-binding protein) [D1]	M00140 (C1-unit interconversion, prokaryotes) [D1]
160	K07335 (bmpA, bmpB, tmpC; basic membrane protein A and related proteins) [D1]	M00021 (Cysteine biosynthesis, serine => cysteine) [D1]
160	K07335 (bmpA, bmpB, tmpC; basic membrane protein A and related proteins) [D1]	M00001 (Glycolysis (Embden-Meyerhof pathway), glucose => pyruvate) [D1]
160	K21395 (yiaO; TRAP-type transport system periplasmic protein) [D1]	M00526 (Lysine biosynthesis, DAP dehydrogenase pathway, aspartate => lysine) [D1]
162	K04077 (groEL, HSPD1; chaperonin GroEL) [D3]	M00741 (Propanoyl-CoA metabolism, propanoyl-CoA => succinyl-CoA) [D2]
162	K07080 (K07080; uncharacterized protein) [D2]	M00307 (Pyruvate oxidation, pyruvate => acetyl-CoA) [D2]
162	K03594 (bfr; bacterioferritin [EC:1.16.3.1]) [D2]	M00045 (Histidine degradation, histidine => N-formiminoglutamate => glutamate) [D3]
162	K01999 (livK; branched-chain amino acid transport system substrate-binding protein) [D1]	M00140 (C1-unit interconversion, prokaryotes) [D2]
162	K07080 (K07080; uncharacterized protein) [D2]	M00144 (NADH:quinone oxidoreductase, prokaryotes) [D2]
246	K00320 (mer; 5,10-methylenetetrahydromethanopterin reductase [EC:1.5.98.2]) [D1]	M00567 (Methanogenesis, CO2 => methane) [D1]
246	K00401 (mcrB; methyl-coenzyme M reductase beta subunit [EC:2.8.4.1]) [D2]	M00357 (Methanogenesis, acetate => methane) [D1]
246	K00399 (mcrA; methyl-coenzyme M reductase alpha subunit [EC:2.8.4.1]) [D1]	M00356 (Methanogenesis, methanol => methane) [D1]
246	K00402 (mcrG; methyl-coenzyme M reductase gamma subunit [EC:2.8.4.1]) [D1]	M00159 (V/A-type ATPase, prokaryotes) [D1]
246	K23259 (adh; isopropanol dehydrogenase (NADP+) [EC:1.1.1.80]) [D1]	M00527 (Lysine biosynthesis, DAP aminotransferase pathway, aspartate => lysine) [D1]
