# Supplementary material for: Uncovering Microbiome Adaptations in a Full-Scale Biogas Plant: Insights from MAG-Centric Metagenomics and Metaproteomics
Source: Microorganisms. 2023 Sep 27;11(10):2412. doi: 10.3390/microorganisms11102412 (PMC10608942; doi:10.3390/microorganisms11102412)
Supplement: Supplementary file 1 [file microorganisms-11-02412-s001.zip › Table_S4_KEGG orthologies_and_modules_four_equally_abundant_MAGs.xlsx]

## Sheet: Sheet1
MAG	Top Proteins	Top Modules
1	K03561 (exbB; biopolymer transport protein ExbB) [D2]	M00002 (Glycolysis, core module involving three-carbon compounds) [D2]
1	K04077 (groEL, HSPD1; chaperonin GroEL) [D2]	M00019 (Valine/isoleucine biosynthesis, pyruvate => valine / 2-oxobutanoate => isoleucine) [D2]
1	K01805 (xylA; xylose isomerase [EC:5.3.1.5]) [D1]	M00855 (Glycogen degradation, glycogen => glucose-6P) [D2]
1	K04564 (SOD2; superoxide dismutase, Fe-Mn family [EC:1.15.1.1]) [D2]	M00741 (Propanoyl-CoA metabolism, propanoyl-CoA => succinyl-CoA) [D2]
1	K03286 (TC.OOP; OmpA-OmpF porin, OOP family) [D1]	M00083 (Fatty acid biosynthesis, elongation) [D1]
3	K03594 (bfr; bacterioferritin [EC:1.16.3.1]) [D2]	M00020 (Serine biosynthesis, glycerate-3P => serine) [D3]
3	K00831 (serC, PSAT1; phosphoserine aminotransferase [EC:2.6.1.52]) [D3]	M00001 (Glycolysis (Embden-Meyerhof pathway), glucose => pyruvate) [D2]
3	K00058 (serA, PHGDH; D-3-phosphoglycerate dehydrogenase / 2-oxoglutarate reductase [EC:1.1.1.95 1.1.1.399]) [D2]	M00003 (Gluconeogenesis, oxaloacetate => fructose-6P) [D2]
3	K02358 (tuf, TUFM; elongation factor Tu) [D2]	M00140 (C1-unit interconversion, prokaryotes) [D2]
3	K04077 (groEL, HSPD1; chaperonin GroEL) [D3]	M00002 (Glycolysis, core module involving three-carbon compounds) [D2]
47	K04564 (SOD2; superoxide dismutase, Fe-Mn family [EC:1.15.1.1]) [D1]	M00020 (Serine biosynthesis, glycerate-3P => serine) [D1]
47	K18330 (hndA; NADP-reducing hydrogenase subunit HndA [EC:1.12.1.3]) [D1]	M00002 (Glycolysis, core module involving three-carbon compounds) [D1]
47	K04077 (groEL, HSPD1; chaperonin GroEL) [D1]	M00003 (Gluconeogenesis, oxaloacetate => fructose-6P) [D1]
47	K18331 (hndC; NADP-reducing hydrogenase subunit HndC [EC:1.12.1.3]) [D1]	M00119 (Pantothenate biosynthesis, valine/L-aspartate => pantothenate) [D1]
47	K00262 (E1.4.1.4, gdhA; glutamate dehydrogenase (NADP+) [EC:1.4.1.4]) [D1]	M00140 (C1-unit interconversion, prokaryotes) [D1]
50	K02027 (ABC.MS.S; multiple sugar transport system substrate-binding protein) [D1]	M00001 (Glycolysis (Embden-Meyerhof pathway), glucose => pyruvate) [D1]
50	K17318 (K17318, lplA; putative aldouronate transport system substrate-binding protein) [D1]	M00002 (Glycolysis, core module involving three-carbon compounds) [D1]
50	K01011 (TST, MPST, sseA; thiosulfate/3-mercaptopyruvate sulfurtransferase [EC:2.8.1.1 2.8.1.2]) [D1]	M00570 (Isoleucine biosynthesis, threonine => 2-oxobutanoate => isoleucine) [D1]
50	K10117 (msmE; raffinose/stachyose/melibiose transport system substrate-binding protein) [D1]	M00019 (Valine/isoleucine biosynthesis, pyruvate => valine / 2-oxobutanoate => isoleucine) [D1]
50	K02358 (tuf, TUFM; elongation factor Tu) [D1]	M00308 (Semi-phosphorylative Entner-Doudoroff pathway, gluconate => glycerate-3P) [D1]
63	K02027 (ABC.MS.S; multiple sugar transport system substrate-binding protein) [D1]	M00002 (Glycolysis, core module involving three-carbon compounds) [D1]
63	K02027 (ABC.MS.S; multiple sugar transport system substrate-binding protein) [D1]	M00169 (CAM (Crassulacean acid metabolism), light) [D1]
63	K01596 (E4.1.1.32, pckA, PCK; phosphoenolpyruvate carboxykinase (GTP) [EC:4.1.1.32]) [D1]	M00019 (Valine/isoleucine biosynthesis, pyruvate => valine / 2-oxobutanoate => isoleucine) [D1]
63	K01805 (xylA; xylose isomerase [EC:5.3.1.5]) [D1]	M00570 (Isoleucine biosynthesis, threonine => 2-oxobutanoate => isoleucine) [D1]
63	K03530 (hupB; DNA-binding protein HU-beta) [D2]	M00051 (Uridine monophosphate biosynthesis, glutamine (+ PRPP) => UMP) [D1]
64	K00399 (mcrA; methyl-coenzyme M reductase alpha subunit [EC:2.8.4.1]) [D3]	M00567 (Methanogenesis, CO2 => methane) [D3]
64	K00584 (mtrH; tetrahydromethanopterin S-methyltransferase subunit H [EC:2.1.1.86]) [D3]	M00357 (Methanogenesis, acetate => methane) [D3]
64	K13942 (hmd; 5,10-methenyltetrahydromethanopterin hydrogenase [EC:1.12.98.2]) [D3]	M00356 (Methanogenesis, methanol => methane) [D3]
64	K06869 (K06869; uncharacterized protein) [D3]	M00159 (V/A-type ATPase, prokaryotes) [D3]
64	K00401 (mcrB; methyl-coenzyme M reductase beta subunit [EC:2.8.4.1]) [D3]	M00051 (Uridine monophosphate biosynthesis, glutamine (+ PRPP) => UMP) [D3]
144	K17318 (K17318, lplA; putative aldouronate transport system substrate-binding protein) [D2]	M00001 (Glycolysis (Embden-Meyerhof pathway), glucose => pyruvate) [D2]
144	K10117 (msmE; raffinose/stachyose/melibiose transport system substrate-binding protein) [D2]	M00003 (Gluconeogenesis, oxaloacetate => fructose-6P) [D2]
144	K01181 (E3.2.1.8, xynA; endo-1,4-beta-xylanase [EC:3.2.1.8]) [D2]	M00002 (Glycolysis, core module involving three-carbon compounds) [D2]
144	K01805 (xylA; xylose isomerase [EC:5.3.1.5]) [D2]	M00308 (Semi-phosphorylative Entner-Doudoroff pathway, gluconate => glycerate-3P) [D2]
144	K04077 (groEL, HSPD1; chaperonin GroEL) [D2]	M00169 (CAM (Crassulacean acid metabolism), light) [D2]
262	K10117 (msmE; raffinose/stachyose/melibiose transport system substrate-binding protein) [D3]	M00020 (Serine biosynthesis, glycerate-3P => serine) [D3]
262	K15770 (cycB, ganO; arabinogalactan oligomer / maltooligosaccharide transport system substrate-binding protein) [D3]	M00307 (Pyruvate oxidation, pyruvate => acetyl-CoA) [D3]
262	K02358 (tuf, TUFM; elongation factor Tu) [D3]	M00019 (Valine/isoleucine biosynthesis, pyruvate => valine / 2-oxobutanoate => isoleucine) [D3]
262	K03737 (por, nifJ; pyruvate-ferredoxin/flavodoxin oxidoreductase [EC:1.2.7.1 1.2.7.-]) [D3]	M00026 (Histidine biosynthesis, PRPP => histidine) [D3]
262	K17318 (K17318, lplA; putative aldouronate transport system substrate-binding protein) [D3]	M00549 (Nucleotide sugar biosynthesis, glucose => UDP-glucose) [D3]
267	K02796 (manZ; mannose PTS system EIID component) [D3]	M00001 (Glycolysis (Embden-Meyerhof pathway), glucose => pyruvate) [D3]
267	K00005 (gldA; glycerol dehydrogenase [EC:1.1.1.6]) [D3]	M00003 (Gluconeogenesis, oxaloacetate => fructose-6P) [D3]
267	K19064 (lysDH; lysine 6-dehydrogenase [EC:1.4.1.18]) [D3]	M00002 (Glycolysis, core module involving three-carbon compounds) [D3]
267	K04077 (groEL, HSPD1; chaperonin GroEL) [D3]	M00308 (Semi-phosphorylative Entner-Doudoroff pathway, gluconate => glycerate-3P) [D3]
267	K02358 (tuf, TUFM; elongation factor Tu) [D3]	M00009 (Citrate cycle (TCA cycle, Krebs cycle)) [D3]
271	K17318 (K17318, lplA; putative aldouronate transport system substrate-binding protein) [D3]	M00432 (Leucine biosynthesis, 2-oxoisovalerate => 2-oxoisocaproate) [D3]
271	K04077 (groEL, HSPD1; chaperonin GroEL) [D3]	M00535 (Isoleucine biosynthesis, pyruvate => 2-oxobutanoate) [D3]
271	K03530 (hupB; DNA-binding protein HU-beta) [D3]	M00026 (Histidine biosynthesis, PRPP => histidine) [D3]
271	K04047 (dps; starvation-inducible DNA-binding protein) [D3]	M00020 (Serine biosynthesis, glycerate-3P => serine) [D3]
271	K10112 (msmX, msmK, malK, sugC, ggtA, msiK; multiple sugar transport system ATP-binding protein) [D3]	M00010 (Citrate cycle, first carbon oxidation, oxaloacetate => 2-oxoglutarate) [D3]
